# Supplementary material for: Landscape Suitability in Botswana for the Conservation of Its Six Large African Carnivores
Source: PLoS One. 2014 Jun 20;9(6):e100202. doi: 10.1371/journal.pone.0100202 (PMC4065001; doi:10.1371/journal.pone.0100202)
Supplement: Spreadsheet S1 — Biomass (LSU/100 km2) analyses from the individual aerial surveys. Large Stock Unit (LSU) conversions of the different wildlife species recorded during the aerial surveys, the biomass (LSU) calculated for the large carnivore prey species occurring in Botswana per aerial survey grid cell, and percentage prey biomass calculated in the different management zones and strata. (XLS) [file pone.0100202.s001.xls]

## Sheet: LSU conversion
Table S1. Large Stock Unit (LSU) conversions of the different wildlife species recorded during the aerial surveys.
Code	Name	Weight	LSU "weight^0.75"
1	ELEPHANT	1725	2.73957
4	WHITE RHINO	1125	1.98818
5	HIPPO	990	1.80641
8	GIRAFFE	750	1.46685
28	BUFFALO	450	1
9	ELAND	340	0.810401
14	ROAN	220	0.584666
2	ZEBRA	200	0.544331
15	SABLE	185	0.513416
21	WILDEBEEST	165	0.471198
13	GEMSBOK	150	0.438691
10	KUDU	136	0.40761
16	WATERBUCK	135	0.40536
20	HARTEBEEST	125	0.382625
19	TSESSEBE	110	0.347644
17	RED LECHWE	72	0.252982
41	OSTRICH	68	0.242366
42	CROCODILE	68	0.242366
11	SITATUNGA	60	0.22065
6	WARTHOG	45	0.177828
22	IMPALA	45	0.177828
18	REEDBUCK	40	0.162793
23	SPRINGBOK	26	0.117848
24	DUIKER	15	0.0780116
26	STEENBOK	10	0.057556
29	CATTLE	338	0.806823
32	HORSE	200	0.544331
31	DONKEY	100	0.323661
30	SHEEP_GOAT	35	0.147279

## Sheet: PREY SPECIES CARNIVORES
Table S2. Preferred prey species or prey in preferred weight ranges which occur in Botswana for the different large carnivore species and which was used in the analyses.
PREY SPECIES	ELEPHANT	WHITE RHINO	HIPPO	CROCODILE	SITATUNGA	GIRAFFE	BUFFALO	ELAND	ROAN	ZEBRA	SABLE	WILDEBEEST	GEMSBOK	KUDU	WATERBUCK	HARTEBEEST	TSESSEBE	LECHWE	OSTRICH	WARTHOG	IMPALA	REEDBUCK	SPRINGBOK	DUIKER	STEENBOK	CATTLE	HORSE	DONKEY	SHEEP_GOAT
Weight	1725	1125	990	68	60	750	450	340	220	200	185	165	150	136	135	125	110	72	68	45	45	40	26	15	10	338	200	100	35
LSU	2.73957	1.98818	1.80641	0.242366	0.22065	1.46685	1	0.810401	0.584666	0.544331	0.513416	0.471198	0.438691	0.40761	0.40536	0.382625	0.347644	0.252982	0.242366	0.177828	0.177828	0.162793	0.117848	0.0780116	0.057556	0.806823	0.544331	0.323661	0.147279
PREFERED PREY LION						LION	LION	LION	LION	LION	LION	LION	LION	LION	LION	LION	LION	LION	LION	LION
PREFERED PREY LEOPARD																		LEOPARD	LEOPARD	LEOPARD	LEOPARD	LEOPARD	LEOPARD	LEOPARD	LEOPARD
ASUMED PREFERED PREY CHEETAH																		CHEETAH	CHEETAH	CHEETAH	CHEETAH	CHEETAH	CHEETAH	CHEETAH	CHEETAH
PREFERED PREY CHEETAH																					CHEETAH	CHEETAH	CHEETAH	CHEETAH	CHEETAH
ASUMED PREFERED PREY WILD DOG																		WILD DOG	WILD DOG	WILD DOG	WILD DOG	WILD DOG	WILD DOG	WILD DOG	WILD DOG
PREFERED PREY WILD DOG																				WILD DOG	WILD DOG	WILD DOG	WILD DOG	WILD DOG	WILD DOG
ASUMED PREFERED PREY SPOTTED HAYENA												Sp hyaena	Sp hyaena	Sp hyaena	Sp hyaena	Sp hyaena	Sp hyaena	Sp hyaena	Sp hyaena	Sp hyaena	Sp hyaena	Sp hyaena	Sp hyaena	Sp hyaena	Sp hyaena

## Sheet: LSU PER GRID
Table S3. Biomass (LSU) calculated per 12' aerial survey grid cell for the different prey species and percentage prey biomass in the different management zones and strata.
WILDLIFE SPECIES RECORDED DURING THE AERIAL SURVEYS IN THIS SPREADSHEET
GRIDID	LONGITUDE	LATITUDE	ORDER	TYPE	COUNTER	GIRAFFE	BUFFALO	ELAND	ROAN	ZEBRA	SABLE	WILDEBEEST	GEMSBOK	KUDU	WATERBUCK	HARTEBEEST	TSESSEBE	LECHWE	OSTRICH	WARTHOG	IMPALA	REEDBUCK	SPRINGBOK	DUIKER	STEENBOK	CATTLE	HORSE	DONKEY	SHEEP_GOAT	TOT_AREA	LSU_CATTLE	LSU_HORSE_	LSU_DONKEY	LSU_SHEEP_GOAT	LSU_TOTAL	LSU_WILDLIFE	LSU_LIVESTOCK	LSU_LARGE_LIVESTOCK	LSU_SMALL_LIVESTOCK	LSU TOTAL SMALL PREY	PERCENTAGE SMALL PREY	LSU TOTAL LARGE PREY	PERCENTAGE LARGE PREY	STRATUM	STRATUMDET	SIZE SQKM	MANAGEMENT ZONE	ZONE ID	STRATA ID
11	20.1	-24.9	10	11 Total	9	0	0	0	0	0	0	0	4.47063	0	0	1.52121	0	0	0	0	0	0	0	0	0.283904	0	0	0	0	900	0	0	0	0	0.284402	0.284402	0	0	0	0.001816	100	0.282587	100
12	20.1	-24.7	31	12 Total	20	0	0	0	0	0	0	0	12.875	0	0	1.94063	0	0	1.7903	0	0	0	0	0.24881	3.40151	0	0	0	0	2000	0	0	0	0	0.351989	0.351989	0	0	0	0.010759	100	0.341229	100	KTP	KTP	26210	Southern Conservation Zone	2.2	2.2.1
13	20.1	-24.5	52	13 Total	20	0	0	0	0	0	0	0	9.72734	0	0	5.38922	0	0	1.98883	0	0	0	0	0.24881	2.6606	0	0	0	0	2000	0	0	0	0	0.349196	0.349196	0	0	0	0.008627	100	0.340569	100	KTP	KTP	26210	Southern Conservation Zone	2.2	2.2.1
14	20.1	-24.3	72	14 Total	19	0	0	1.18366	0	0	0	0	7.34203	0	0	6.9556	0	0	1.90829	0	0	0	0	0.471729	3.44846	0	0	0	0	1900	0	0	0	0	0.396805	0.396805	0	0	0	0.012383	100	0.384422	100	KTP	KTP	26210	Southern Conservation Zone	2.2	2.2.1
15	20.1	-24.1	95	15 Total	22	0	0	0	0	0	0	0	2.55251	0.222919	0	0	0	0	3.20025	0.473464	0	0	0	0	2.21026	0	0	0	0	2200	0	0	0	0	0.099894	0.099894	0	0	0	0.005782	100	0.094112	100	KTP WMA	KTP buffer west	7631.9	Southern Conservation Zone	2.3	2.3.4
16	20.1	-23.9	120	16 Total	24	0	0	0	0	0	0	0	0.592576	0	0	3.43889	0	0	3.23783	0	0	0	0	0	4.84618	0	0	0	0	2400	0	0	0	0	0.109976	0.109976	0	0	0	0.011622	100	0.098354	100	KTP WMA	KTP buffer west	7631.9	Southern Conservation Zone	2.3	2.3.4
17	20.1	-23.7	145	17 Total	24	0	0	0	0	0	0	2.07401	0.504812	2.96288	0	4.44071	0	0	1.24764	0	0	0	0	0	4.92234	0	0	0	0	2400	0	0	0	0	0.195469	0.195469	0	0	0	0.011805	100	0.183664	100	KTP WMA	KTP buffer west	7631.9	Southern Conservation Zone	2.3	2.3.4
18	20.1	-23.5	170	18 Total	24	0	0	0	0	0	0	0	0	0.976153	0	1.43022	0	0	1.51511	0	0	0	0	0.244574	2.33357	0	0	0	0	2400	0	0	0	0	0.061072	0.061072	0	0	0	0.006391	100	0.054681	100	KTP WMA	KTP buffer west	7631.9	Southern Conservation Zone	2.3	2.3.4
19	20.1	-23.3	195	19 Total	24	0	0	0	0	0	0	0	0	0	0	0.22562	0	0	4.7846	0	0	0	3.02887	0.300706	4.98101	44.2752	7.79549	3.2787	31.1033	2400	1.48843	0.176805	0.044216	0.19087	1.98003	0.07971	1.90032	1.70945	0.19087	0.218665	12.711	1.76136	2.947	Ghanzi Agric	Ghanzi community	20517.5	Ghanzi Agric	4.3	4.3.1
20	20.1	-23.1	220	20 Total	24	0	0	0	0	0	0	0	0	0	0	0	0	0	1.18217	0	0	0	0	0.291128	5.76228	197.781	12.0779	27.3979	101.762	2400	6.64892	0.273932	0.369485	0.624478	7.94352	0.026703	7.91681	7.29234	0.624478	0.639243	2.31	7.30427	0.163	Ghanzi Agric	Ghanzi community	20517.5	Ghanzi Agric	4.3	4.3.1
21	20.1	-22.9	242	21 Total	21	0	0	0	0	0	0	0	0	0.449212	0	2.55489	0	0	0.510978	0	0	0	14.0353	1.97651	7.45938	241.684	8.17628	10.3981	279.402	2100	9.28555	0.211934	0.160259	1.95953	11.785	0.167717	11.6173	9.65774	1.95953	2.06608	5.157	9.71891	0.629	Ghanzi Agric	Ghanzi community	20517.5	Ghanzi Agric	4.3	4.3.1
22	20.1	-22.7	263	22 Total	20	0	0	0	0	0	0	0	0	0.966701	0	2.26175	0	0	0.236664	0	0	0	0	3.07201	7.08685	145.09	6.64214	6.30567	59.8839	2000	5.85309	0.180776	0.102045	0.440983	6.67512	0.098217	6.5769	6.13592	0.440983	0.47336	6.84	6.20176	1.062	Ghanzi Agric	Ghanzi community	20517.5	Ghanzi Agric	4.3	4.3.1
23	20.1	-22.5	284	23 Total	20	0	0	0	0	0	0	0	0.236664	1.4992	0	0.394604	0	0	1.53322	0	0	0	0	1.58952	5.38931	168.733	5.52836	3.93063	260.015	2000	6.80688	0.150463	0.06361	1.91474	9.01928	0.083584	8.93569	7.02095	1.91474	1.93645	1.121	7.08283	0.874	Ghanzi Agric	Ghanzi community	20517.5	Ghanzi Agric	4.3	4.3.1
24	20.1	-22.3	305	24 Total	20	0	0	0	0	0	0	0	0	2.41466	0	0	0	0	0.236664	0.511545	0	0	0	3.14521	11.606	196.088	9.048	9.69611	60.4135	2000	7.91043	0.246255	0.156913	0.444883	8.86078	0.102296	8.75848	8.3136	0.444883	0.490551	9.31	8.37023	0.677	Ghanzi Agric	Ghanzi community	20517.5	Ghanzi Agric	4.3	4.3.1
25	20.1	-22.1	326	25 Total	20	0	0	0	0	0	0	0	1.18332	1.74676	0	0	0.255773	0	0	0	0	0	0	2.77886	5.02824	149.362	3.79702	2.50006	55.889	2000	6.02542	0.103342	0.040459	0.411564	6.67209	0.091311	6.58078	6.16922	0.411564	0.436873	5.793	6.23522	1.059	Ghanzi Agric	Ghanzi community	20517.5	Ghanzi Agric	4.3	4.3.1
57	20.3	-25.1	333	57 Total	6	0	0	0	0	0	0	0	0	0	0	0	0	0	0	0	0	0	0	0	0	0	0	0	0	600	0	0	0	0	0	0	0	0	0	0	-99	0	-99
58	20.3	-24.9	356	58 Total	22	0	0	0	0	0	0	10.2277	15.0045	0	0	6.56312	0	0	6.15312	0	0	0	0	0.222132	1.3648	0	0	0	0	2200	0	0	0	0	0.704547	0.704547	0	0	0	0.004358	100	0.700188	100	KTP	KTP	26210	Southern Conservation Zone	2.2	2.2.1
59	20.3	-24.7	379	59 Total	22	0	0	18.0162	0	0	0	0	7.52514	0	0	2.71961	0	0	0.588398	0	0	0	5.38275	0.723064	3.16072	0	0	0	0	2200	0	0	0	0	0.907155	0.907155	0	0	0	0.039667	100	0.867489	100	KTP	KTP	26210	Southern Conservation Zone	2.2	2.2.1
60	20.3	-24.5	402	60 Total	22	0	0	5.12226	0	0	0	0	15.6933	0.656535	0	14.6449	0	0	4.40059	0	0	0	0	0.472598	0.722872	0	0	0	0	2200	0	0	0	0	0.820535	0.820535	0	0	0	0.003567	100	0.816968	100	KTP	KTP	26210	Southern Conservation Zone	2.2	2.2.1
61	20.3	-24.3	425	61 Total	22	0	0	0	0	0	0	0	6.31482	0	0	12.5301	0	0	2.04751	0	0	0	0	0	2.69625	0	0	0	0	2200	0	0	0	0	0.373456	0.373456	0	0	0	0.007054	100	0.366402	100	KTP	KTP	26210	Southern Conservation Zone	2.2	2.2.1
62	20.3	-24.1	448	62 Total	22	0	0	0.555086	0	0	0	0	7.6433	0	0	0	0	0	0.447936	0	0	0	0	0	2.31044	0	0	0	0	2200	0	0	0	0	0.183838	0.183838	0	0	0	0.006045	100	0.177794	100	KTP WMA	KTP buffer west	7631.9	Southern Conservation Zone	2.3	2.3.4
63	20.3	-23.9	471	63 Total	22	0	0	0	0	0	0	0	6.34187	0	0	0.299874	0	0	2.97294	0	0	0	0	0	1.68844	0	0	0	0	2200	0	0	0	0	0.168845	0.168845	0	0	0	0.004417	100	0.164428	100	KTP WMA	KTP buffer west	7631.9	Southern Conservation Zone	2.3	2.3.4
64	20.3	-23.7	494	64 Total	22	0	0	0	0	0	0	5.93295	0	0	0	2.65551	0	0	5.80527	0	0	0	0	0	1.62132	0	0	0	0	2200	0	0	0	0	0.241453	0.241453	0	0	0	0.004242	100	0.237212	100	KTP WMA	KTP buffer west	7631.9	Southern Conservation Zone	2.3	2.3.4
65	20.3	-23.5	517	65 Total	22	0	0	0	0	0	0	0	0	0	0	10.4335	0	0	6.00451	0	0	0	1.41998	0	1.44204	0.726905	0	0	0	2200	0.026658	0	0	0	0.285647	0.258989	0.026658	0.026658	0	0.011379	100	0.274268	90.28	KTP WMA	KTP buffer west	7631.9	Southern Conservation Zone	2.3	2.3.4
66	20.3	-23.3	540	66 Total	22	0	0	0	0	0	0	0	0	0	0	0	0	0	2.80648	0	0	0	0	0.236664	1.99833	200.949	2.1924	13.5781	95.2846	2200	7.36957	0.054245	0.199759	0.637884	8.29844	0.036985	8.26146	7.62358	0.637884	0.643951	0.942	7.65449	0.404	Ghanzi Agric	Ghanzi community	20517.5	Ghanzi Agric	4.3	4.3.1
67	20.3	-23.1	564	67 Total	23	0	0	0	0	0	0	0	0	0	0	0	0	0	0.762528	0	0	0	0	0.450946	2.22438	209.975	16.1074	22.616	55.9257	2300	7.36578	0.381206	0.318257	0.358117	8.43849	0.015131	8.42336	8.06524	0.358117	0.365213	1.943	8.07328	0.1	Ghanzi Agric	Ghanzi community	20517.5	Ghanzi Agric	4.3	4.3.1
68	20.3	-22.9	585	68 Total	20	0	0	0	0	5.63951	0	0	0	0	0	0	0	0	1.06557	0	0	0	2.32954	1.87573	2.28699	258.852	9.04548	14.8114	62.6282	2000	10.4424	0.246187	0.239694	0.461192	11.5835	0.194025	11.3895	10.9283	0.461192	0.488816	5.651	11.0947	1.5	Ghanzi Agric	Ghanzi community	20517.5	Ghanzi Agric	4.3	4.3.1
69	20.3	-22.7	606	69 Total	20	0	0	0	0	0	0	0	1.79439	0.390119	0	0.559604	0	0	2.03105	0	0	0	0	1.77033	2.29152	44.7954	3.01029	0	28.3996	2000	1.8071	0.08193	0	0.209134	2.19429	0.096129	2.09816	1.88903	0.209134	0.222634	6.064	1.97166	4.191	Ghanzi Agric	Ghanzi community	20517.5	Ghanzi Agric	4.3	4.3.1
70	20.3	-22.5	627	70 Total	20	0	0	0	0	0	0	0	0	0.256341	0	0.32294	0	0	0.512682	0	0	0	0	1.8736	2.60354	98.426	1.50663	4.13159	25.6967	2000	3.97062	0.041005	0.066862	0.18923	4.30013	0.032416	4.26771	4.07849	0.18923	0.204031	7.254	4.0961	0.43	Ghanzi Agric	Ghanzi community	20517.5	Ghanzi Agric	4.3	4.3.1
71	20.3	-22.3	648	71 Total	20	0	0	0	0	0	0	0.224298	2.30707	0.236664	0	0	0	0	1.35587	1.23165	0	0	0.19506	0.254881	1.29831	202.784	18.4358	9.44336	112.187	2000	8.18052	0.501758	0.152822	0.826139	9.75521	0.093974	9.66124	8.8351	0.826139	0.832019	0.707	8.9232	0.987	Ghanzi Agric	Ghanzi community	20517.5	Ghanzi Agric	4.3	4.3.1
72	20.3	-22.1	669	72 Total	20	0	0	0	0	0	0	5.26093	0	0	0	0.307913	0	0	0.709991	1.53957	0	0	0	1.2841	2.59969	178.43	8.70542	7.39137	89.9066	2000	7.19807	0.236932	0.119615	0.662069	8.3813	0.164621	8.21668	7.55461	0.662069	0.674559	1.852	7.70674	1.974	Ghanzi Agric	Ghanzi community	20517.5	Ghanzi Agric	4.3	4.3.1
73	20.3	-21.9	673	73 Total	3	0	0	0	0	0	0	0	0	0	0	0	0	0	0	0	0	0	0	0	0	0	0	0	0	300	0	0	0	0	0	0	0	0	0	0	-99	0	-99
103	20.5	-25.3	686	103 Total	12	0	0	0.6772	0	0	0	27.8748	17.3686	0	0	0	0	0	6.02428	0	0	0	4.03959	0.605584	2.65988	0	0	0	0	1200	0	0	0	0	1.95328	1.95328	0	0	0	0.056366	100	1.89691	100
104	20.5	-25.1	711	104 Total	24	0	0	3.11869	0	0	0	0	33.3465	0.902934	0	18.6818	0	0	6.59925	0	0	0	1.3899	1.35678	4.85447	0	0	0	0	2400	0	0	0	0	1.11754	1.11754	0	0	0	0.022877	100	1.09466	100	KTP	KTP	26210	Southern Conservation Zone	2.2	2.2.1
105	20.5	-24.9	736	105 Total	24	0	0	1.88048	0	0	0	0	32.8935	0	0	2.25858	0	0	2.40441	0.256319	0	0	7.90702	0.512639	8.89922	0	0	0	0	2400	0	0	0	0	0.788774	0.788774	0	0	0	0.061834	100	0.72694	100	KTP	KTP	26210	Southern Conservation Zone	2.2	2.2.1
106	20.5	-24.7	761	106 Total	24	0	0	3.58834	0	0	0	0	29.2061	3.33215	0	1.34685	0	0	7.72486	0	0	0	20.2492	0.759564	11.6214	0	0	0	0	2400	0	0	0	0	0.940864	0.940864	0	0	0	0.129769	100	0.811094	100	KTP	KTP	26210	Southern Conservation Zone	2.2	2.2.1
107	20.5	-24.5	786	107 Total	24	0	0	20.7382	0	0	0	0	62.5723	2.07054	0	6.37881	0	0	12.747	0	0	0	0	0.807305	9.10811	0	0.512639	0	0	2400	0	0.011627	0	0	2.14569	2.13406	0.011627	0.011627	0	0.024467	100	2.12122	99.452	KTP	KTP	26210	Southern Conservation Zone	2.2	2.2.1
108	20.5	-24.3	811	108 Total	24	0	0	1.18176	0	0	0	0	14.7159	0	0	19.5505	0	0	4.53055	0	0	0	0.987289	0	9.8941	0	0.512639	0	0	2400	0	0.011627	0	0	0.706535	0.694908	0.011627	0.011627	0	0.028576	100	0.67796	98.285	KTP	KTP	26210	Southern Conservation Zone	2.2	2.2.1
109	20.5	-24.1	836	109 Total	24	0	0	0.677745	0	0	0	0	1.58912	0	0	17.0159	0	0	2.90923	0	0	0	0.498239	0	4.7922	0	0	0	0	2400	0	0	0	0	0.366531	0.366531	0	0	0	0.013939	100	0.352592	100	KTP WMA	KTP buffer west	7631.9	Southern Conservation Zone	2.3	2.3.4
110	20.5	-23.9	861	110 Total	24	0	0	0	0	0	0	4.31219	3.98325	0	0	11.9595	0	0	1.72783	0	0	0	0	0.460524	2.39081	0	0	0	0	2400	0	0	0	0	0.372817	0.372817	0	0	0	0.00723	100	0.365586	100	KTP WMA	KTP buffer west	7631.9	Southern Conservation Zone	2.3	2.3.4
111	20.5	-23.7	886	111 Total	24	0	0	0	0	0	0	0	0	0	0	0.44454	0	0	2.02799	0	0	0	10.5616	0.443562	1.16964	9.78067	2.36005	3.22605	0	2400	0.328803	0.053527	0.043506	0	0.509511	0.083675	0.425836	0.425836	0	0.056108	100	0.453403	6.08	KTP WMA	KTP buffer west	7631.9	Southern Conservation Zone	2.3	2.3.4
112	20.5	-23.5	911	112 Total	24	0	0	0	0	0	0	0	0	0	0	1.52062	0	0	6.90455	0	0	0	7.54056	0.888102	3.27292	76.4422	7.07923	4.61293	0	2400	2.5698	0.16056	0.062209	0	2.9343	0.141731	2.79257	2.79257	0	0.047762	100	2.88654	3.255	KTP WMA	KTP buffer west	7631.9	Southern Conservation Zone	2.3	2.3.4
113	20.5	-23.3	936	113 Total	24	0	0	0	0	0	0	0	0	0	0	0.247788	0	0	2.66943	0	0	0	0	1.3346	4.75052	119.127	1.57243	8.04521	128.647	2400	4.00476	0.035663	0.108497	0.789459	4.98502	0.046639	4.93838	4.14892	0.789459	0.80519	1.954	4.17983	0.739	Ghanzi Agric	Ghanzi community	20517.5	Ghanzi Agric	4.3	4.3.1
114	20.5	-23.1	961	114 Total	24	0	0	0	0	0	0	0	0	0	0	4.08518	0	0	9.61814	0	0	0	4.81358	0.222759	3.56518	121.478	6.47019	1.00484	31.2123	2400	4.08381	0.146747	0.013551	0.191538	4.63081	0.195169	4.43565	4.24411	0.191538	0.224448	14.663	4.40637	3.682	Ghanzi Agric	Ghanzi community	20517.5	Ghanzi Agric	4.3	4.3.1
115	20.5	-22.9	983	115 Total	21	0	0	0	0	0	0	0	0	0	0	6.23816	0	0	1.85187	0.666807	0	0	2.94626	2.77627	6.26097	150.917	4.87483	3.03587	0	2100	5.79827	0.126358	0.04679	0	6.1561	0.184687	5.97142	5.97142	0	0.044007	100	6.1121	2.302	Ghanzi Agric	Ghanzi community	20517.5	Ghanzi Agric	4.3	4.3.1
116	20.5	-22.7	1004	116 Total	20	0	0	0	0	0	0	0	0	0.244208	0	0	0	0	1.05393	0	0	0	0	3.25261	4.7073	107.926	5.6273	1.49889	0	2000	4.35387	0.153156	0.024257	0	4.57527	0.043983	4.53128	4.53128	0	0.026234	100	4.54903	0.39	Ghanzi Agric	Ghanzi community	20517.5	Ghanzi Agric	4.3	4.3.1
117	20.5	-22.5	1025	117 Total	20	0	0	0	0	0	0	0	0	0.295567	0	0	0	0	1.72657	0	0	0	9.63619	2.81306	11.4081	226.007	1.45855	3.16942	137.947	2000	9.11736	0.039697	0.051291	1.01584	10.3517	0.12753	10.2242	9.20835	1.01584	1.11642	9.009	9.2353	0.292	Ghanzi Agric	Ghanzi community	20517.5	Ghanzi Agric	4.3	4.3.1
118	20.5	-22.3	1046	118 Total	20	0	0	0	0	0	0	0	0	0.444538	0	0.553537	0	0	0	0	0	0	0.666911	0.690164	4.21708	112.663	12.3898	2.69593	114.005	2000	4.54497	0.337208	0.043628	0.839527	5.80374	0.038407	5.76533	4.92581	0.839527	0.858285	2.186	4.94545	0.397	Ghanzi Agric	Ghanzi community	20517.5	Ghanzi Agric	4.3	4.3.1
119	20.5	-22.1	1067	119 Total	20	0	0	0	0	0	0	0	0	2.66635	0	0	0	0	0.297611	0	0	0	0.59119	1.06301	4.88444	254.677	14.5752	13.8065	50.31	2000	10.2739	0.396687	0.223432	0.370481	11.3442	0.079634	11.2645	10.8941	0.370481	0.392167	5.53	10.952	0.529	Ghanzi Agric	Ghanzi community	20517.5	Ghanzi Agric	4.3	4.3.1
120	20.5	-21.9	1072	120 Total	4	0	0	0	0	0	0	0	0	0	0	0	0	0	0	0	0	0	0	0	0	0	0	0	0	400	0	0	0	0	0	0	0	0	0	0	-99	0	-99
142	20.7	-26.9	1085	142 Total	12	0	0	0	0	0	0	0	0	0	0	0	0	0	0	0	0	0	0	0	0	10.3508	1.66616	12.335	119.571	1200	0.69594	0.075579	0.332697	1.46753	2.57174	0	2.57174	1.10422	1.46753	1.46753	0	1.10422	0
143	20.7	-26.7	1110	143 Total	24	0	0	0.452831	0	0	0	0	0	0	0	0.300666	0	0	0	0	0	0	0	0.498834	3.96064	46.9386	2.84259	43.1104	208.676	2400	1.57797	0.064471	0.581381	1.28057	3.53559	0.031204	3.50439	2.22382	1.28057	1.29169	0.861	2.2439	0.895	Kgalagadi Agric 1	Kgalagadi Agric 1	84989.3	Kgalagadi Agric 1	4.1	4.1.1
144	20.7	-26.5	1133	144 Total	22	0	0	0.67603	0	0	0	12.8778	7.23263	0	0	3.01676	0	0	2.43379	0	0	0	0.901998	0	5.4668	23.8087	6.47472	3.58608	106.107	2200	0.873156	0.1602	0.052758	0.710337	2.33981	0.543356	1.79645	1.08611	0.710337	0.729471	2.623	1.61034	32.554	Kgalagadi Agric 1	Kgalagadi Agric 1	84989.3	Kgalagadi Agric 1	4.1	4.1.1
145	20.7	-26.3	1140	145 Total	6	0	0	0	0	0	0	0	5.0794	0	0	0	0	0	1.5205	0	0	0	0	0	0.753497	0	0	0	0	600	0	0	0	0	0.44003	0.44003	0	0	0	0.007228	100	0.432801	100
146	20.7	-26.1	1142	146 Total	1	0	0	0	0	0	0	0	0	0	0	0	0	0	0	0	0	0	0	0	0	0	0	0	0	100	0	0	0	0	0	0	0	0	0	0	-99	0	-99
147	20.7	-25.9	1150	147 Total	7	0	0	0.554248	0	0	0	0	1.41123	0	0	0	0	0	0.825537	0	0	0	0	0	1.08515	0	0	0	0	700	0	0	0	0	0.190114	0.190114	0	0	0	0.008922	100	0.181192	100
148	20.7	-25.7	1163	148 Total	12	0	0	0.248851	0	0	0	5.59489	29.8266	0	0	0.271289	0	0	0.955533	0	0	0	0.542577	0	3.39601	0	0	0	0	1200	0	0	0	0	1.37645	1.37645	0	0	0	0.021617	100	1.35484	100	KTP	KTP	26210	Southern Conservation Zone	2.2	2.2.1
149	20.7	-25.5	1188	149 Total	24	0	0	0.735837	0	0	0	1.06551	38.0039	0	0	9.09089	0	0	2.08477	0.559489	0	0	2.10501	0.554853	3.71226	0	0	0	0	2400	0	0	0	0	0.931607	0.931607	0	0	0	0.021042	100	0.910565	100	KTP	KTP	26210	Southern Conservation Zone	2.2	2.2.1
150	20.7	-25.3	1213	150 Total	24	0	0	3.16675	0	0	0	0	30.1892	0	0	10.2098	0	0	5.951	0	0	0	0	0.253881	6.00225	0	0	0	0	2400	0	0	0	0	0.896841	0.896841	0	0	0	0.01522	100	0.881622	100	KTP	KTP	26210	Southern Conservation Zone	2.2	2.2.1
151	20.7	-25.1	1238	151 Total	24	0	0	0.45283	0	0	0	1.35849	31.3217	1.17695	0	3.42796	0	0	5.3056	0	0	0	0.271289	0	5.93006	0	0	0	0	2400	0	0	0	0	0.758258	0.758258	0	0	0	0.015553	100	0.742705	100	KTP	KTP	26210	Southern Conservation Zone	2.2	2.2.1
152	20.7	-24.9	1263	152 Total	24	0	0	5.95858	0	0	0	0	39.1326	0	0	37.1843	0	0	11.55	0	0	0	0.224965	0	3.38741	0	0	0	0	2400	0	0	0	0	1.63518	1.63518	0	0	0	0.009228	100	1.62596	100	KTP	KTP	26210	Southern Conservation Zone	2.2	2.2.1
153	20.7	-24.7	1288	153 Total	24	0	0	27.5275	0	0	0	0	18.4042	0.763388	0	5.14946	0	0	2.68257	0	0	0	0	0	4.99033	0	0	0	0	2400	0	0	0	0	1.40004	1.40004	0	0	0	0.011968	100	1.38807	100	KTP	KTP	26210	Southern Conservation Zone	2.2	2.2.1
154	20.7	-24.5	1313	154 Total	24	0	0	0	0	0	0	0	21.0421	0.996479	0	1.65709	0	0	3.0181	0	0	0	0.224965	0.254463	4.21871	0	0	0	0	2400	0	0	0	0	0.470494	0.470494	0	0	0	0.012049	100	0.458445	100	KTP	KTP	26210	Southern Conservation Zone	2.2	2.2.1
155	20.7	-24.3	1338	155 Total	24	0	0	66.6701	0	0	0	20.9873	18.6396	0	0	8.7569	0	0	13.2969	0	0	0	38.261	0	5.38704	0	0	0	0	2400	0	0	0	0	3.47867	3.47867	0	0	0	0.200793	100	3.27788	100	KTP WMA	KTP buffer	21563.1	Southern Conservation Zone	2.3	2.3.3
156	20.7	-24.1	1363	156 Total	24	0	0	1.47246	0	0	0	6.08328	21.8376	0	0	21.092	0	0	2.15842	0	0	0	3.98591	0.25333	4.7266	0	0	0	0	2400	0	0	0	0	0.958111	0.958111	0	0	0	0.031731	100	0.92638	100	KTP WMA	KTP buffer	21563.1	Southern Conservation Zone	2.3	2.3.3
157	20.7	-23.9	1388	157 Total	24	0	0	0	0	0	0	0	4.62458	0	0	6.02219	0	0	6.86708	0	0	0	0	0.223501	1.55679	0	0	0	0	2400	0	0	0	0	0.254349	0.254349	0	0	0	0.00446	100	0.24989	100	KTP WMA	KTP buffer west	7631.9	Southern Conservation Zone	2.3	2.3.4
158	20.7	-23.7	1413	158 Total	24	0	0	0	0	0	0	0	0	0	0	9.02213	0	0	2.74969	0	0	0	0	0.685752	0.473737	0	0	0	0	2400	0	0	0	0	0.17497	0.17497	0	0	0	0.003365	100	0.171605	100	KTP WMA	KTP buffer west	7631.9	Southern Conservation Zone	2.3	2.3.4
159	20.7	-23.5	1438	159 Total	24	0	0	0	0	0	0	0	0	0	0	10.3594	0	0	0.974163	0	0	0	0	0	0.785852	0	0	0	0	2400	0	0	0	0	0.176878	0.176878	0	0	0	0.001885	100	0.174994	100	KTP WMA	KTP buffer west	7631.9	Southern Conservation Zone	2.3	2.3.4
160	20.7	-23.3	1463	160 Total	24	0	0	0	0	0	0	0	0	1.25586	0	1.05664	0	0	19.1964	0	0	0	4.29214	0	1.57676	13.9017	2.81539	2.24944	0	2400	0.467344	0.063854	0.030336	0	0.818422	0.256889	0.561534	0.561534	0	0.024857	100	0.793566	29.239	KTP WMA	KTP buffer west	7631.9	Southern Conservation Zone	2.3	2.3.4
161	20.7	-23.1	1488	161 Total	24	0	0	0	0	0	0	0.285381	0	0	0	5.11014	0	0	1.14464	0	0	0	12.7438	1.10989	2.1106	21.775	3.68388	3.45069	0	2400	0.732024	0.083552	0.046536	0	1.03199	0.169877	0.862112	0.862112	0	0.071245	100	0.960744	10.266	Ghanzi Agric	Ghanzi community	20517.5	Ghanzi Agric	4.3	4.3.1
162	20.7	-22.9	1509	162 Total	20	0	0	0	0	0	0	0	0	0	0	1.78842	0	0	0.809875	0	0	0	1.17474	0.223467	3.50258	137.629	10.1594	8.57135	125.81	2000	5.55211	0.276503	0.138711	0.926463	6.95569	0.061903	6.89379	5.96733	0.926463	0.944336	1.893	6.01136	0.732	Ghanzi Agric	Ghanzi community	20517.5	Ghanzi Agric	4.3	4.3.1
163	20.7	-22.7	1530	163 Total	20	0	0	0	0	0	0	0	0.670402	0	0	2.49199	0	0	1.98937	0.881055	0	0	0	1.25165	2.26948	9.99554	1.19559	0	0	2000	0.403232	0.03254	0	0	0.541506	0.105735	0.435771	0.435772	0	0.011413	100	0.530093	17.793	Ghanzi Agric	Ghanzi community	20517.5	Ghanzi Agric	4.3	4.3.1
164	20.7	-22.5	1551	164 Total	20	0	0	0	0	0	0	0	0	0	0	0	0	0	0.255489	0	0	0	0	1.18961	3.47129	109.568	6.73604	13.75	342.713	2000	4.4201	0.183332	0.222517	2.52373	7.3674	0.017726	7.34968	4.82595	2.52373	2.53836	0.576	4.82905	0.064	Ghanzi Agric	Ghanzi community	20517.5	Ghanzi Agric	4.3	4.3.1
165	20.7	-22.3	1572	165 Total	20	0	0	0	0	0	0	0	0	0	0	0	0	0	10.975	0	0	0	0	2.54412	3.5503	241.167	12.8715	2.07628	87.4348	2000	9.72896	0.350319	0.0336	0.643867	10.9099	0.153139	10.7567	10.1129	0.643867	0.664008	3.033	10.2459	1.298	Ghanzi Agric	Ghanzi community	20517.5	Ghanzi Agric	4.3	4.3.1
166	20.7	-22.1	1593	166 Total	20	0	0	0	0	0	0	0	0	0	0	2.04391	0	0	3.27502	0	0	0	6.10543	2.48207	3.7961	94.1136	15.4951	11.9597	30.075	2000	3.79665	0.421723	0.193544	0.221471	4.76876	0.135372	4.63339	4.41191	0.221471	0.278052	20.349	4.49071	1.755	Ghanzi Agric	Ghanzi community	20517.5	Ghanzi Agric	4.3	4.3.1
167	20.7	-21.9	1596	167 Total	2	0	0	0	0	0	0	0	0	0	0	0	0	0	0	0	0	0	0	0	0	0	0	0	0	200	0	0	0	0	0	0	0	0	0	0	-99	0	-99
189	20.9	-26.9	1609	189 Total	12	0	0	0	0	0	0	0	0	0	0	0	0	0	0	0	0	0	0	0	0	1.02196	0	2.88148	32.5045	1200	0.068712	0	0.077719	0.398937	0.545367	0	0.545367	0.146431	0.398937	0.398937	0	0.146431	0
190	20.9	-26.7	1634	190 Total	24	0	0	0	0	0	0	1.5744	0	0	0	0	0	0	0	0	0	0	4.79329	1.07158	3.30937	28.4109	1.98952	12.3186	126.053	2400	0.955105	0.045123	0.166127	0.77354	2.00576	0.065867	1.93989	1.16635	0.77354	0.808496	4.324	1.19727	2.582	Kgalagadi Agric 1	Kgalagadi Agric 1	84989.3	Kgalagadi Agric 1	4.1	4.1.1
191	20.9	-26.5	1659	191 Total	24	0	0	4.26713	0	0	0	0	2.19213	0	0	0	0	0	0.301877	0	0	0	1.27738	2.29968	2.84808	22.6075	4.88596	6.29523	51.0978	2400	0.76001	0.110816	0.084897	0.313569	1.47707	0.207783	1.26929	0.955723	0.313569	0.334147	6.158	1.14293	16.379	Kgalagadi Agric 1	Kgalagadi Agric 1	84989.3	Kgalagadi Agric 1	4.1	4.1.1
192	20.9	-26.3	1684	192 Total	24	0	0	7.72652	0	0	0	0	37.4235	0	0	2.02282	0	0	1.88443	0	0	0	0	0	3.74783	0	0	0	0	2400	0	0	0	0	1.00522	1.00522	0	0	0	0.008988	100	0.996236	100	KTP	KTP	26210	Southern Conservation Zone	2.2	2.2.1
193	20.9	-26.1	1709	193 Total	24	0	0	4.67038	0	0	0	10.7684	50.8472	0	0	8.81872	0	0	10.9507	0	0	0	0	0	2.88794	0	0	0	0	2400	0	0	0	0	1.55665	1.55665	0	0	0	0.006926	100	1.54973	100	KTP	KTP	26210	Southern Conservation Zone	2.2	2.2.1
194	20.9	-25.9	1733	194 Total	23	0	0	10.8219	0	0	0	0	59.2912	0	0	20.5051	0	0	6.21459	0	0	0	0	0	2.14295	0	0	0	0	2300	0	0	0	0	1.92417	1.92417	0	0	0	0.005363	100	1.91881	100	KTP	KTP	26210	Southern Conservation Zone	2.2	2.2.1
195	20.9	-25.7	1756	195 Total	22	0	0	34.4193	0	0	0	0	38.2934	0	0	18.7193	0	0	0.708653	0	0	0	0.485766	0	2.90286	0	0	0	0	2200	0	0	0	0	2.37504	2.37504	0	0	0	0.010197	100	2.36485	100	KTP	KTP	26210	Southern Conservation Zone	2.2	2.2.1
196	20.9	-25.5	1779	196 Total	22	0	0	1.55391	0	0	0	0.275393	30.1726	0.296288	0	13.2964	0	0	4.44522	0	0	0	0	0	4.30026	0	0	0	0	2200	0	0	0	0	0.96176	0.96176	0	0	0	0.01125	100	0.95051	100	KTP	KTP	26210	Southern Conservation Zone	2.2	2.2.1
197	20.9	-25.3	1802	197 Total	22	0	0	0	0	0	0	0	28.4467	0	0	11.0546	0	0	2.16176	0	0	0	12.1441	0.249403	4.27982	0	0	0	0	2200	0	0	0	0	0.860452	0.860452	0	0	0	0.077134	100	0.783318	100	KTP	KTP	26210	Southern Conservation Zone	2.2	2.2.1
198	20.9	-25.1	1826	198 Total	23	0	0	11.2068	0	0	0	0	20.697	3.03367	0	0.577432	0	0	2.02021	0	0	0	1.74582	0.249403	3.86915	0	0	0	0	2300	0	0	0	0	0.893766	0.893766	0	0	0	0.019473	100	0.874293	100	KTP	KTP	26210	Southern Conservation Zone	2.2	2.2.1
199	20.9	-24.9	1851	199 Total	24	0	0	3.98263	0	0	0	0	26.2126	0.221257	0	24.172	0	0	2.67496	0	0	0	0	0	3.22485	0	0	0	0	2400	0	0	0	0	1.03749	1.03749	0	0	0	0.007734	100	1.02975	100	KTP	KTP	26210	Southern Conservation Zone	2.2	2.2.1
200	20.9	-24.7	1876	200 Total	24	0	0	2.18847	0	0	0	1.89211	40.8562	0	0	5.73239	0	0	1.41733	0	0	0	0	0.315352	2.47541	0	0	0	0	2400	0	0	0	0	0.970513	0.970513	0	0	0	0.006961	100	0.963551	100	KTP	KTP	26210	Southern Conservation Zone	2.2	2.2.1
201	20.9	-24.5	1901	201 Total	24	0	0	6.55346	0	0	0	0	17.3947	1.88227	0	2.43383	0	0	3.45188	0	0	0	2.11095	0	3.68037	0	0	0	0	2400	0	0	0	0	0.664063	0.664063	0	0	0	0.019192	100	0.644872	100	KTP	KTP	26210	Southern Conservation Zone	2.2	2.2.1
202	20.9	-24.3	1926	202 Total	24	0	0	3.70899	0	0	0	0	3.83615	0.217453	0	29.8198	0	0	8.56508	0	0	0	1.61246	0	2.1132	0	0	0	0	2400	0	0	0	0	0.773943	0.773943	0	0	0	0.012985	100	0.760957	100	KTP WMA	KTP buffer	21563.1	Southern Conservation Zone	2.3	2.3.3
203	20.9	-24.1	1951	203 Total	24	0	0	0.869814	0	0	0	1.87242	3.38274	0	0	27.3375	0	0	9.74728	0	0	0	0	0	1.83684	0	0	0	0	2400	0	0	0	0	0.666637	0.666637	0	0	0	0.004405	100	0.662232	100	KTP WMA	KTP buffer	21563.1	Southern Conservation Zone	2.3	2.3.3
204	20.9	-23.9	1976	204 Total	24	0	0	0	0	0	0	20.7568	2.25086	0	0	10.2273	0	0	5.48292	0	0	0	2.93498	0.22123	1.77384	4.25995	0	0	0	2400	0.143209	0	0	0	0.829681	0.686472	0.143209	0.143209	0	0.019385	100	0.810296	82.326	KTP WMA	KTP buffer	21563.1	Southern Conservation Zone	2.3	2.3.3
205	20.9	-23.7	2001	205 Total	24	0	0	0	0	0	0	4.88954	4.48512	0.274795	0	14.6867	0	0	1.98489	0	0	0	7.41947	0.221945	3.669	0	0	0	0	2400	0	0	0	0	0.48279	0.48279	0	0	0	0.045952	100	0.436838	100	KTP WMA	KTP buffer	21563.1	Southern Conservation Zone	2.3	2.3.3
206	20.9	-23.5	2026	206 Total	24	0	0	0	0	0	0	0.250815	6.78701	10.302	0	14.3002	0	0	3.30338	0	0	0	0	0	4.57836	0	0	0	0	2400	0	0	0	0	0.576272	0.576272	0	0	0	0.01098	100	0.565292	100	KTP WMA	KTP buffer	21563.1	Southern Conservation Zone	2.3	2.3.3
207	20.9	-23.3	2051	207 Total	24	0	0	9.30239	0	0	0	24.4547	9.39168	0.467776	0	7.87629	0	0	6.41309	0	0	0	0	0	3.43646	16.5385	0	0.824385	0	2400	0.555984	0	0.011118	0	1.73952	1.17242	0.567101	0.567102	0	0.008241	100	1.73128	67.244	KTP WMA	KTP buffer	21563.1	Southern Conservation Zone	2.3	2.3.3
208	20.9	-23.1	2076	208 Total	24	0	0	0	0	0	0	0	6.43641	0	0	11.3149	0	0	2.29917	0	0	0	0	0.250815	2.62155	113.383	2.29035	2.43225	15.8114	2400	3.81165	0.051946	0.032801	0.097029	4.32179	0.328361	3.99343	3.8964	0.097029	0.104131	6.82	4.21766	7.617	Ghanzi Agric	Ghanzi community	20517.5	Ghanzi Agric	4.3	4.3.1
209	20.9	-22.9	2098	209 Total	21	0	0	0	0	0	0	0.595578	0	0	0	0	0	0	1.52972	0	0	0	0	1.41186	1.32899	9.65935	1.16282	0	0	2100	0.371114	0.030141	0	0	0.44116	0.039906	0.401254	0.401255	0	0.008887	100	0.432273	7.176	Ghanzi Agric	Ghanzi community	20517.5	Ghanzi Agric	4.3	4.3.1
210	20.9	-22.7	2119	210 Total	20	0	0	0	0	0	0	0	0.596862	0	0	0.732765	0	0	2.60822	0	0	0	0	0	1.06359	13.7015	0	0	0	2000	0.552735	0	0	0	0.614513	0.061779	0.552735	0.552735	0	0.003061	100	0.611453	9.603	Ghanzi Agric	Ghanzi community	20517.5	Ghanzi Agric	4.3	4.3.1
211	20.9	-22.5	2140	211 Total	20	0	0	0	0	0	0	0	0	0	0	0	0	0	0.522042	0	0	0	0	0.843671	1.41397	106.584	3.48592	2.88818	14.7461	2000	4.29971	0.094875	0.04674	0.10859	4.5636	0.013686	4.54992	4.44133	0.10859	0.11595	6.348	4.44766	0.142	Ghanzi Agric	Ghanzi community	20517.5	Ghanzi Agric	4.3	4.3.1
212	20.9	-22.3	2161	212 Total	20	0	0	0	0	0	0	0	0	1.70511	0	0	0	0	2.95024	0	0	0	0.290704	0.841421	1.49087	260.992	7.5882	6.59544	48.3523	2000	10.5287	0.206525	0.106734	0.356064	11.2778	0.079788	11.198	10.842	0.356064	0.365349	2.541	10.9125	0.646	Ghanzi Agric	Ghanzi community	20517.5	Ghanzi Agric	4.3	4.3.1
213	20.9	-22.1	2182	213 Total	20	0	0	0	0	0	0	0	0	3.27029	0	0	0	0	6.98651	0	0	0	0	0.713215	0.543632	165.95	13.294	16.3326	182.557	2000	6.69462	0.361818	0.264311	1.34434	8.82075	0.155661	8.66509	7.32075	1.34434	1.34869	0.322	7.47206	2.025	Ghanzi Agric	Ghanzi community	20517.5	Ghanzi Agric	4.3	4.3.1
214	20.9	-21.9	2185	214 Total	2	0	0	0	0	0	0	0	0	0	0	0	0	0	0	0	0	0	0	0	0	0	0	0	0	200	0	0	0	0	0	0	0	0	0	0	-99	0	-99
236	21.1	-26.9	2198	236 Total	12	0	0	0	0	0	0	0.228573	0	0	0	0.689893	0	0	0.919858	0	0	0	5.10944	0	0.505667	19.8723	2.09642	7.73146	89.1735	1200	1.33612	0.095096	0.208531	1.09445	2.83635	0.102155	2.7342	1.63975	1.09445	1.14705	4.586	1.6893	2.933
237	21.1	-26.7	2223	237 Total	24	0	0	1.22711	0	0	0	0.457147	0	0	0	4.26635	0	0	5.22371	0	0	0	1.49879	0.309556	4.04209	13.4009	1.45936	5.16686	31.8362	2400	0.450507	0.033099	0.06968	0.195367	0.937892	0.189239	0.748653	0.553286	0.195367	0.213426	8.461	0.724466	23.628	Kgalagadi Agric 1	Kgalagadi Agric 1	84989.3	Kgalagadi Agric 1	4.1	4.1.1
238	21.1	-26.5	2248	238 Total	24	0	0	0	0	0	0	0	0	0	0	1.60975	0	0	3.4029	0	0	0	21.3257	2.16539	4.12157	6.78346	0	0	120.379	2400	0.228044	0	0	0.738724	1.14844	0.181667	0.966767	0.228044	0.738724	0.860363	14.138	0.288072	20.838	Kgalagadi Agric 1	Kgalagadi Agric 1	84989.3	Kgalagadi Agric 1	4.1	4.1.1
239	21.1	-26.3	2273	239 Total	24	0	0	17.8794	0	0	0	7.20839	17.1429	0	0	5.70268	0	0	0.672039	0	0	0	18.2118	0.617031	2.7535	6.46176	0	1.35841	52.856	2400	0.217229	0	0.018319	0.324358	1.81425	1.25434	0.559906	0.235548	0.324358	0.422393	23.209	1.39186	83.077	KTP	KTP	26210	Southern Conservation Zone	2.2	2.2.1
240	21.1	-26.1	2298	240 Total	24	0	0	0	0	0	0	2.10587	42.9289	0	0	9.66436	0	0	0.993482	0	0	0	0	0.566007	1.98642	0	0	0	0	2400	0	0	0	0	0.996746	0.996746	0	0	0	0.006604	100	0.990143	100	KTP	KTP	26210	Southern Conservation Zone	2.2	2.2.1
241	21.1	-25.9	2323	241 Total	24	0	0	2.40455	0	0	0	0	40.8698	0	0	40.7379	0	0	0.194802	0	0	0	1.15549	0	1.64304	0	0	0	0	2400	0	0	0	0	1.4893	1.4893	0	0	0	0.009614	100	1.47968	100	KTP	KTP	26210	Southern Conservation Zone	2.2	2.2.1
242	21.1	-25.7	2348	242 Total	24	0	0	1.93838	0	0	0	0	23.0771	0	0	17.2224	0	0	2.6551	0	0	0	0	0	1.9696	0	0	0	0	2400	0	0	0	0	0.793384	0.793384	0	0	0	0.004723	100	0.78866	100	KTP	KTP	26210	Southern Conservation Zone	2.2	2.2.1
243	21.1	-25.5	2373	243 Total	24	0	0	1.64114	0	0	0	0	38.5965	0	0	16.7454	0	0	7.02597	0	0	0	0.231099	0	0.604099	0	0	0	0	2400	0	0	0	0	1.10142	1.10142	0	0	0	0.002583	100	1.09883	100	KTP	KTP	26210	Southern Conservation Zone	2.2	2.2.1
244	21.1	-25.3	2398	244 Total	24	0	0	1.96846	0	0	0	0	9.31885	0	0	4.19845	0	0	7.36442	0	0	0	0.468898	0	3.06896	0	0	0	0	2400	0	0	0	0	0.387773	0.387773	0	0	0	0.009662	100	0.378111	100	KTP	KTP	26210	Southern Conservation Zone	2.2	2.2.1
245	21.1	-25.1	2423	245 Total	24	0	0	0.447535	0	0	0	0	27.1017	0.536498	0	4.42073	0	0	3.42001	0	0	0	0	0.253209	3.06188	0	0	0	0	2400	0	0	0	0	0.632792	0.632792	0	0	0	0.008166	100	0.624626	100	KTP	KTP	26210	Southern Conservation Zone	2.2	2.2.1
246	21.1	-24.9	2448	246 Total	24	0	0	1.08071	0	0	0	0	48.5206	2.29621	0	1.26008	0	0	2.49723	0	0	0	0.273575	0	4.68743	0	0	0	0	2400	0	0	0	0	1.02028	1.02028	0	0	0	0.012585	100	1.0077	100	KTP	KTP	26210	Southern Conservation Zone	2.2	2.2.1
247	21.1	-24.7	2473	247 Total	24	0	0	0	0	0	0	13.4953	17.0096	0	0	13.4361	0	0	1.73824	0	0	0	0	0	1.92965	0	0	0	0	2400	0	0	0	0	0.81226	0.81226	0	0	0	0.004628	100	0.807632	100	KTP	KTP	26210	Southern Conservation Zone	2.2	2.2.1
248	21.1	-24.5	2498	248 Total	24	0	0	20.765	0	0	0	3.02567	31.8652	0	0	15.5943	0	0	5.12134	0	0	0	0	0	3.18353	0	0	0	0	2400	0	0	0	0	1.65099	1.65099	0	0	0	0.007635	100	1.64336	100	KTP WMA	KTP buffer	21563.1	Southern Conservation Zone	2.3	2.3.3
249	21.1	-24.3	2523	249 Total	24	0	0	3.67229	0	0	0	5.49573	1.64676	0.216017	0	7.94775	0	0	51.6644	0	0	0	65.8024	0	2.42347	0	0	0	0	2400	0	0	0	0	1.24304	1.24304	0	0	0	0.328922	100	0.914116	100	KTP WMA	KTP buffer	21563.1	Southern Conservation Zone	2.3	2.3.3
250	21.1	-24.1	2548	250 Total	24	0	0	0	0	0	0	0	6.33097	0	0	13.2587	0	0	22.0594	0	0	0	62.812	0.233215	1.72677	0	0	0	0	2400	0	0	0	0	0.863197	0.863197	0	0	0	0.313326	100	0.549871	100	KTP WMA	KTP buffer	21563.1	Southern Conservation Zone	2.3	2.3.3
251	21.1	-23.9	2573	251 Total	24	0	0	0	0	0	0	14.4935	0	0	0	17.0838	0	0	4.84077	0	0	0	4.64564	0	1.93466	0	0	0	0	2400	0	0	0	0	0.633253	0.633253	0	0	0	0.027451	100	0.605802	100	KTP WMA	KTP buffer	21563.1	Southern Conservation Zone	2.3	2.3.3
252	21.1	-23.7	2598	252 Total	24	0	0	0	0	0	0	0	0	0	0	8.20931	0	0	5.04211	0	0	0	17.122	0	2.92648	0	0.931048	1.8621	0	2400	0	0.021117	0.025112	0	0.319118	0.272889	0.046229	0.046229	0	0.091093	100	0.228026	79.726	KTP WMA	KTP buffer	21563.1	Southern Conservation Zone	2.3	2.3.3
253	21.1	-23.5	2623	253 Total	24	0	0	0	0	0	0	25.6767	0	1.72207	0	6.12103	0	0	2.37969	0	0	0	4.13718	0.247733	2.65348	17.0556	7.04246	0	0	2400	0.573367	0.159726	0	0	1.41556	0.682464	0.733093	0.733093	0	0.027484	100	1.38807	47.186	KTP WMA	KTP buffer	21563.1	Southern Conservation Zone	2.3	2.3.3
254	21.1	-23.3	2648	254 Total	24	0	0	0	0	0	0	9.61632	0	0	0	8.91257	0	0	6.91411	0	0	0	0.519404	0	2.70372	1.91049	0	0	0	2400	0.064226	0	0	0	0.473973	0.409747	0.064226	0.064226	0	0.009034	100	0.464939	86.186	KTP WMA	Western corridor	25876.3	Southern Conservation Zone	2.3	2.3.5
255	21.1	-23.1	2673	255 Total	24	0	0	0	0	0	0	0	0	0	0	0.976161	0	0	4.5964	0	0	0	0	0.275866	3.1597	44.9467	0.220018	20.7962	86.8705	2400	1.511	0.00499	0.280455	0.533093	2.39999	0.070454	2.32954	1.79645	0.533093	0.541567	1.565	1.85843	3.335	KTP WMA	Western corridor	25876.3	Southern Conservation Zone	2.3	2.3.5
256	21.1	-22.9	2698	256 Total	24	0	0	0	0	0	0	5.73284	1.1699	0	0	1.86659	0	0	2.51056	0.331144	0	0	0	0	2.339	2.41617	0	0	0	2400	0.081226	0	0	0	0.278339	0.197113	0.081226	0.081226	0	0.005609	100	0.27273	70.217	KTP WMA	Western corridor	25876.3	Southern Conservation Zone	2.3	2.3.5
257	21.1	-22.7	2723	257 Total	24	0	0	1.44175	0	0	0	0	1.198	0	0	2.37207	0	0	1.97205	0.946655	0	0	0	0.237207	3.45687	35.6819	2.02118	0	0	2400	1.19954	0.045841	0	0	1.38977	0.144388	1.24538	1.24538	0	0.009061	100	1.38071	9.801	KTP WMA	Western corridor	25876.3	Southern Conservation Zone	2.3	2.3.5
258	21.1	-22.5	2748	258 Total	24	0	0	0	0	0	0	0	0	0	0	0	0	0	2.39339	0	0	0	15.7887	0.224013	3.41503	87.2445	3.0114	0	0	2400	2.93295	0.0683	0	0	3.11187	0.110615	3.00125	3.00125	0	0.086445	100	3.02542	0.799	Ghanzi Agric	Ghanzi community	20517.5	Ghanzi Agric	4.3	4.3.1
259	21.1	-22.3	2773	259 Total	24	0	0	0	0	0	0	0	0	0.713144	0	0	0	0	2.47977	0	0	0	0	1.73871	5.12693	119.377	6.38968	2.96517	88.8655	2400	4.01317	0.144921	0.039988	0.545335	4.79852	0.055101	4.74341	4.19808	0.545335	0.563282	3.186	4.23523	0.877	Ghanzi Agric	Ghanzi community	20517.5	Ghanzi Agric	4.3	4.3.1
260	21.1	-22.1	2798	260 Total	24	0	0	0	0	0	0	0	0	0	0	0	0	0	0.915461	0	0	0	2.68088	1.33214	1.26188	88.1798	21.4906	1.23285	5.44489	2400	2.9644	0.487417	0.016626	0.033413	3.53162	0.029765	3.50185	3.46844	0.033413	0.053933	38.047	3.47768	0.266	Ghanzi Agric	Ghanzi farms	14376.5	Ghanzi Agric	4.3	4.3.2
261	21.1	-21.9	2820	261 Total	21	0.451921	0	9.38213	0	5.59425	0	29.5412	3.13075	3.62313	0	0.268454	0	0	1.1723	0.903841	3.15915	0	0	0	1.87413	147.655	6.11791	10.3033	48.2196	2100	5.67291	0.158579	0.158799	0.338179	7.72364	1.39517	6.32847	5.99029	0.338179	0.370067	8.617	7.35357	18.539	Ghanzi Agric	Ghanzi farms	14376.5	Ghanzi Agric	4.3	4.3.2
262	21.1	-21.7	2841	262 Total	20	0	0	1.27691	0	0	0	22.7151	2.31157	6.7474	0	0	0	0	0.22596	1.35576	1.12443	0	1.07382	0.465001	4.78098	156.002	6.69859	0.68906	6.77881	2000	6.29329	0.182312	0.011151	0.049919	7.35848	0.821815	6.53667	6.48675	0.049919	0.081817	38.987	7.27667	10.855	Ghanzi Agric	Ghanzi farms	14376.5	Ghanzi Agric	4.3	4.3.2
263	21.1	-21.5	2862	263 Total	20	0	0	0	0	0	0	0	0	1.5715	0	0	0	0	0.278782	1.07729	0	0	0	0.239781	5.02341	68.6604	3.74357	0	0	2000	2.76984	0.101887	0	0	2.9321	0.060377	2.87173	2.87173	0	0.015392	100	2.91671	1.542	Ghanzi Agric	Ghanzi farms	14376.5	Ghanzi Agric	4.3	4.3.2
264	21.1	-21.3	2883	264 Total	20	0	0	0	0	0	0	0	1.02833	0.805363	0	0	0	0	0	0	0	0	0	0	4.22792	23.7974	0	3.01892	0	2000	0.960013	0	0.048855	0	1.06001	0.051137	1.00887	1.00887	0	0.012167	100	1.04784	3.719	Xaixai	Xaixai	15597	Xaixai Conservation Zone	1.6	1.6.1
265	21.1	-21.1	2906	265 Total	22	0	0	0	0	0	0	0	0.22596	0.282548	0	0	0	0	0	0	0.677881	0	0	0.76211	2.18583	0	0	0	0	2200	0	0	0	0	0.023641	0.023641	0	0	0	0.0139	100	0.009741	100	Xaixai	Xaixai	15597	Xaixai Conservation Zone	1.6	1.6.1
266	21.1	-20.9	2967	266 Total	60	0	0	0.653171	0	0	0	0	13.4592	0	0	0	0	0	1.18165	0.825085	0	0	0.222154	2.46969	7.50669	0	0	0	0	2400	0	0	0	0	0.313241	0.313241	0	0	0	0.027121	100	0.286121	100	Xaixai	Xaixai	15597	Xaixai Conservation Zone	1.6	1.6.1
267	21.1	-20.7	3028	267 Total	60	0	0	4.58328	0	0	0	0	52.3261	6.24525	0	1.02196	0	0	3.49704	1.11077	0	0	0.224376	3.57699	11.9366	0	0	0	0	2400	0	0	0	0	1.31848	1.31848	0	0	0	0.041355	100	1.27713	100	Xaixai	Xaixai	15597	Xaixai Conservation Zone	1.6	1.6.1
268	21.1	-20.5	3089	268 Total	60	0	0	29.8551	0	0	0	0	70.1942	10.663	0	20.4466	0	0	1.77991	1.65845	0	0	0	1.7134	15.7124	0	0	0	0	2400	0	0	0	0	2.87176	2.87176	0	0	0	0.04325	100	2.82851	100	Xaixai	Xaixai	15597	Xaixai Conservation Zone	1.6	1.6.1
269	21.1	-20.3	3150	269 Total	60	0	0	1.2431	0	0	0	0.891158	35.8037	7.24833	0	4.99994	0	0	0	3.86923	0	0	0	2.72423	6.71721	0	0	0	0	2400	0	0	0	0	0.97037	0.97037	0	0	0	0.024964	100	0.945406	100	Xaixai	Xaixai	15597	Xaixai Conservation Zone	1.6	1.6.1
270	21.1	-20.1	3211	270 Total	60	0	0	0	0	0	0	18.5872	20.1547	13.6329	0	0	0	0	0	0	0	0	0	1.19376	5.18237	0	0	0	0	2400	0	0	0	0	0.981178	0.981178	0	0	0	0.016308	100	0.96487	100	Xaixai	Xaixai	15597	Xaixai Conservation Zone	1.6	1.6.1
271	21.1	-19.9	3227	271 Total	15	0	0	0	0	0	0	0	0.482728	0.482728	0	0	0	0	0	0	0	0	0	0	0.579513	3.0044	0	0.472234	0	2400	0.101001	0	0.006368	0	0.125781	0.018412	0.107369	0.107369	0	0.00139	100	0.124391	13.684	Xaixai	Xaixai	15597	Xaixai Conservation Zone	1.6	1.6.1
272	21.1	-19.7	3243	272 Total	15	0	0	0	0	0	0	0	0.284866	0	0	0	0	0	0	0.239156	0	0	0	0	1.06453	15.8608	0	0.171698	21.9987	2400	0.533204	0	0.002315	0.134998	0.680049	0.009532	0.670517	0.535519	0.134998	0.137551	1.856	0.542498	1.286	Ngami Agric	Aha hills	14168.8	Ngami Agric	3.1	3.1.1
273	21.1	-19.5	3259	273 Total	15	0	0	0	0	0	0	0	0	0	0	0	0	0	0	0	0	0	0	0	0.578041	30.3306	1.02196	1.73266	13.5828	2400	1.01964	0.023178	0.023366	0.083353	1.15093	0.001386	1.14954	1.06619	0.083353	0.084739	1.636	1.06619	0	Ngami Agric	Aha hills	14168.8	Ngami Agric	3.1	3.1.1
274	21.1	-19.3	3275	274 Total	15	0	0	0	0	0	0	0	0	0.341965	0	0	0	0	0	0	0	0	0	0.255489	1.04131	0	0	0	0	2400	0	0	0	0	0.009136	0.009136	0	0	0	0.003328	100	0.005808	100	Ngami Agric	Aha hills	14168.8	Ngami Agric	3.1	3.1.1
275	21.1	-19.1	3291	275 Total	15	0	0	0	0	0	0	0	1.08994	0	0	0	0	0	1.19274	0	0	0	0.766467	0	0.350105	0	0	0	0	2400	0	0	0	0	0.036571	0.036571	0	0	0	0.004603	100	0.031968	100	Ngami Agric	Aha hills	14168.8	Ngami Agric	3.1	3.1.1
276	21.1	-18.9	3297	276 Total	5	0	0	0	0	0	0	0	0	0	0	0	0	0	0.127116	0	0	0	0	0	0	0	0	0	0	2000	0	0	0	0	0.00154	0.00154	0	0	0	0	-99	0.00154	100	Ngami Agric	Aha hills	14168.8	Ngami Agric	3.1	3.1.1
277	21.1	-18.7	3303	277 Total	5	0	0	0	0	0	0	0	0	0.300622	0	0	0	0	0.239594	0	0	0	0	0	0	0	0	0	0	2000	0	0	0	0	0.00903	0.00903	0	0	0	0	-99	0.00903	100	Ngami Agric	Panhandle	12059.6	Ngami Agric	3.1	3.1.3
278	21.1	-18.5	3309	278 Total	5	0	0	0	0	0	0	0	0	0	0	0	0	0	0	0	0	0	0	0	0	11.4253	0	2.1121	0	2000	0.460911	0	0.03418	0	0.495092	0	0.495092	0.495091	0	0	-99	0.495091	0	Ngami Agric	Panhandle	12059.6	Ngami Agric	3.1	3.1.3
283	21.3	-26.9	3322	283 Total	12	0	0	0	0	0	0	0	0	0	0	0	0	0	0	0	0	0	0	0	0.45848	0	0	0	0	1200	0	0	0	0	0.002199	0.002199	0	0	0	0.002199	100	0	-99
284	21.3	-26.7	3347	284 Total	24	0	0	0	0	0	0	0	0	0.613998	0	0	0	0	0	0	0	0	17.8291	2.7535	8.40353	0	0	0	76.4132	2400	0	0	0	0.46892	0.595998	0.127078	0.46892	0	0.46892	0.58557	19.921	0.010428	100	Kgalagadi Agric 1	Kgalagadi Agric 1	84989.3	Kgalagadi Agric 1	4.1	4.1.1
285	21.3	-26.5	3372	285 Total	24	0	0	0	0	0	0	0	0	0	0	0.45731	0	0	0.916958	0	0	0	11.9762	1.54506	5.91174	0	0	0	0	2400	0	0	0	0	0.094557	0.094557	0	0	0	0.078007	100	0.016551	100	Kgalagadi Agric 1	Kgalagadi Agric 1	84989.3	Kgalagadi Agric 1	4.1	4.1.1
286	21.3	-26.3	3397	286 Total	24	0	0	0	0	0	0	0.237847	0	0	0	1.82563	0	0	0	0	0	0	47.0604	2.30547	2.96622	61.2344	3.35807	11.6801	115.537	2400	2.05855	0.076163	0.157516	0.709008	3.28071	0.279464	3.00124	2.29223	0.709008	0.954697	25.735	2.32601	1.452	Kgalagadi Agric 1	Kgalagadi Agric 1	84989.3	Kgalagadi Agric 1	4.1	4.1.1
287	21.3	-26.1	3422	287 Total	24	0	0	5.5426	0	0	0	4.13127	13.7507	0	0	14.658	0	0	4.67503	0	0	0	0.45926	0	2.45407	0	0	0	0	2400	0	0	0	0	0.808651	0.808651	0	0	0	0.00814	100	0.80051	100	KTP WMA	KTP buffer	21563.1	Southern Conservation Zone	2.3	2.3.3
288	21.3	-25.9	3445	288 Total	22	0	0	6.05533	0	0	0	0	52.579	0	0	36.6742	0	0	2.86845	0	0	0	0.318694	0	1.60822	0	0	0	0	2200	0	0	0	0	1.94686	1.94686	0	0	0	0.005915	100	1.94095	100	KTP	KTP	26210	Southern Conservation Zone	2.2	2.2.1
289	21.3	-25.7	3468	289 Total	22	0	0	0.551179	0	0	0	0	31.7828	0	0	18.1292	0	0	2.86215	0	0	0	0	0	2.09149	0	0	0	0	2200	0	0	0	0	1.00637	1.00637	0	0	0	0.005472	100	1.0009	100	KTP	KTP	26210	Southern Conservation Zone	2.2	2.2.1
290	21.3	-25.5	3491	290 Total	22	0	0	10.5712	0	0	0	0	27.2713	0	0	12.0834	0	0	4.70799	0	0	0	0	0.232485	3.19191	0	0	0	0	2200	0	0	0	0	1.2044	1.2044	0	0	0	0.009175	100	1.19523	100	KTP	KTP	26210	Southern Conservation Zone	2.2	2.2.1
291	21.3	-25.3	3514	291 Total	22	0	0	18.7767	0	0	0	0.318694	45.9108	0	0	11.0524	0	0	0.232383	0	0	0	0	0	2.37606	0	0	0	0	2200	0	0	0	0	1.81498	1.81498	0	0	0	0.006216	100	1.80876	100	KTP	KTP	26210	Southern Conservation Zone	2.2	2.2.1
292	21.3	-25.1	3538	292 Total	23	0	0	1.5639	0	0	0	0.956081	84.6896	0.5706	0	6.39095	0	0	3.0319	0	0	0	0	0	3.7625	0	0	0	0	2300	0	0	0	0	1.84782	1.84782	0	0	0	0.009415	100	1.8384	100	KTP	KTP	26210	Southern Conservation Zone	2.2	2.2.1
293	21.3	-24.9	3563	293 Total	24	0	0	40.717	0	0	0	0	40.0022	0	0	4.99306	0	0	8.37115	0	0	0	6.45578	0	4.04999	0	0	0	0	2400	0	0	0	0	2.31162	2.31162	0	0	0	0.041412	100	2.27021	100	KTP	KTP	26210	Southern Conservation Zone	2.2	2.2.1
294	21.3	-24.7	3588	294 Total	24	0	0	54.8059	0	0	0	1.52383	29.3567	0	0	8.79364	0	0	1.76752	0	0	0	0	0.322789	1.96207	0	0	0	0	2400	0	0	0	0	2.58094	2.58094	0	0	0	0.005755	100	2.57518	100	KTP	KTP	26210	Southern Conservation Zone	2.2	2.2.1
295	21.3	-24.5	3613	295 Total	24	0	0	18.7962	0	0	0	15.0709	22.0743	0	0	51.7724	0	0	14.4581	0	0	0	0	0	1.96268	0	0	0	0	2400	0	0	0	0	2.31017	2.31017	0	0	0	0.004707	100	2.30546	100	KTP WMA	KTP buffer	21563.1	Southern Conservation Zone	2.3	2.3.3
296	21.3	-24.3	3638	296 Total	24	0	0	0.479025	0	0	0	17.4553	2.15561	0	0	18.5393	0	0	4.99782	0	0	0	6.45578	0	0.744556	0	0	0	0	2400	0	0	0	0	0.777804	0.777804	0	0	0	0.033485	100	0.744318	100	KTP WMA	KTP buffer	21563.1	Southern Conservation Zone	2.3	2.3.3
297	21.3	-24.1	3663	297 Total	24	0	0	0	0	0	0	0	0	0.994578	0	4.36762	0	0	0.774356	0	0	0	24.2806	0.322789	0.734725	14.0815	1.95306	12.6014	140.326	2400	0.473386	0.044296	0.16994	0.861129	1.76513	0.21638	1.54875	0.687622	0.861129	0.983166	12.413	0.781965	12.065	KTP WMA	Western corridor	25876.3	Southern Conservation Zone	2.3	2.3.5
298	21.3	-23.9	3688	298 Total	24	0	0	0	0	0	0	0	0	3.29338	0	3.03637	0	0	4.88051	0	0	0	0	0.276162	2.77095	0	0	0	0	2400	0	0	0	0	0.161171	0.161171	0	0	0	0.007543	100	0.153628	100	KTP WMA	Western corridor	25876.3	Southern Conservation Zone	2.3	2.3.5
299	21.3	-23.7	3713	299 Total	24	0	0	0	0	0	0	6.20845	0	0.744883	0	3.21194	0	0	2.10105	0	0	0	0	0.22319	3.18428	11.6996	0	0	0	2400	0.393312	0	0	0	0.608641	0.21533	0.393312	0.393312	0	0.008362	100	0.60028	34.479	KTP WMA	Western corridor	25876.3	Southern Conservation Zone	2.3	2.3.5
300	21.3	-23.5	3738	300 Total	24	0	0	0	0	0	0	0	0	0	0	1.94521	0	0	5.65055	0	0	0	13.9221	0.501747	4.43719	33.644	2.04453	0.339073	0	2400	1.13103	0.046371	0.004573	0	1.35068	0.168709	1.18197	1.18197	0	0.080634	100	1.27005	6.935	KTP WMA	Western corridor	25876.3	Southern Conservation Zone	2.3	2.3.5
301	21.3	-23.3	3763	301 Total	24	0	0	0	0	0	0	3.29635	0.421493	1.98672	0	3.93666	0	0	11.0711	0	0	0	14.5865	0	3.90603	9.59681	0.501747	0	0	2400	0.322622	0.01138	0	0	0.695722	0.36172	0.334002	0.334002	0	0.080992	100	0.61473	45.667	KTP WMA	Western corridor	25876.3	Southern Conservation Zone	2.3	2.3.5
302	21.3	-23.1	3788	302 Total	24	0	0	0	0	0	0	0.748188	3.01996	0	0	0.401492	0	0	0.777909	0	0	0	0	0.691874	5.0057	0	0	0	0	2400	0	0	0	0	0.098401	0.098401	0	0	0	0.014253	100	0.084147	100	KTP WMA	Western corridor	25876.3	Southern Conservation Zone	2.3	2.3.5
303	21.3	-22.9	3813	303 Total	24	0	0	0	0	0	0	0	3.23204	0	0	0	0	0	3.24616	0.240583	0	0	0	1.01084	0.76099	0	0	0	0	2400	0	0	0	0	0.098753	0.098753	0	0	0	0.005111	100	0.093642	100	KTP WMA	Western corridor	25876.3	Southern Conservation Zone	2.3	2.3.5
304	21.3	-22.7	3838	304 Total	24	0	0	0	0	0	0	4.34332	0	0	0	0.506661	0	0	1.23273	0	0	0	0	0.496072	1.22002	5.00839	0	0	0	2400	0.16837	0	0	0	0.278708	0.110338	0.16837	0.16837	0	0.004538	100	0.27417	38.589	KTP WMA	Western corridor	25876.3	Southern Conservation Zone	2.3	2.3.5
305	21.3	-22.5	3863	305 Total	24	0	0	0	0	0	0	0.71087	0	0	0	0	0	0	1.1998	0	0	0	6.64706	0.257001	1.2462	148.338	5.3133	7.7561	111.607	2400	4.98677	0.120508	0.104598	0.68489	5.9593	0.062536	5.89676	5.21187	0.68489	0.721353	5.055	5.23795	0.498	Ghanzi Agric	Ghanzi community	20517.5	Ghanzi Agric	4.3	4.3.1
306	21.3	-22.3	3888	306 Total	24	0	0	0	0	0	0	0	0	0	0	0.483697	0	0	3.32809	0	0	0	1.48914	3.15033	3.72477	146.528	0.513253	7.52067	174.312	2400	4.92593	0.011641	0.101423	1.06969	6.17649	0.067805	6.10869	5.039	1.06969	1.09617	2.416	5.08032	0.813	Ghanzi Agric	Ghanzi community	20517.5	Ghanzi Agric	4.3	4.3.1
307	21.3	-22.1	3913	307 Total	24	0	0	0	0	0	0	0	0	0.766468	0	0	0	0	0.710871	0	0	0	0	2.18896	2.1935	87.4481	6.31376	8.0778	7.50102	2400	2.9398	0.143199	0.108936	0.046031	3.27053	0.032572	3.23796	3.19193	0.046031	0.058407	21.189	3.21213	0.629	Ghanzi Agric	Ghanzi community	20517.5	Ghanzi Agric	4.3	4.3.1
308	21.3	-21.9	3935	308 Total	21	0.720996	0	0	0	0	0	0	0	1.52966	0	0	0	0	1.65355	0	0.450269	0	3.06791	0.240847	2.33439	246.914	9.64775	1.97838	65.671	2100	9.48646	0.250075	0.030492	0.46057	10.3551	0.127458	10.2276	9.76702	0.46057	0.488892	5.793	9.86616	1.005	Ghanzi Agric	Ghanzi farms	14376.5	Ghanzi Agric	4.3	4.3.2
309	21.3	-21.7	3956	309 Total	20	0	0	0	0	0	0	0	0	17.6313	0	0	0	0	0	5.8148	1.12082	0	0	0.240332	2.0836	147.89	1.28706	0	0	2000	5.96606	0.035029	0	0	6.42902	0.427935	6.00108	6.00108	0	0.016899	100	6.41212	6.41	Ghanzi Agric	Ghanzi farms	14376.5	Ghanzi Agric	4.3	4.3.2
310	21.3	-21.5	3977	310 Total	20	0	0	0.961328	0	0.240332	0	0	1.90314	0.285517	0	2.40332	0	0	0.672491	1.30488	0.224164	0	0	0.240847	1.73415	29.2949	0	0	0	2000	1.18179	0	0	0	1.3485	0.166711	1.18179	1.18179	0	0.007923	100	1.34058	11.845	Ghanzi Agric	Ghanzi farms	14376.5	Ghanzi Agric	4.3	4.3.2
311	21.3	-21.3	3998	311 Total	20	0	0	0	0	0	0	0	0.451921	0	0	2.48434	0	0	0	0	0	0	0	0.707139	1.34012	0	0	0	0	2000	0	0	0	0	0.064056	0.064056	0	0	0	0.006615	100	0.057441	100	Xaixai	Xaixai	15597	Xaixai Conservation Zone	1.6	1.6.1
312	21.3	-21.1	4021	312 Total	22	0	0	1.61958	0	0	0	0	1.04408	3.29837	0	0	0	0	1.3567	0.285517	0	0	0	2.1635	2.38757	0	0	0	0	2200	0	0	0	0	0.172763	0.172763	0	0	0	0.013918	100	0.158845	100	Xaixai	Xaixai	15597	Xaixai Conservation Zone	1.6	1.6.1
313	21.3	-20.9	4082	313 Total	60	0	0	5.58827	0	0	0	0	11.9149	0.50716	0	1.07382	0	0	0.845222	0	0	0	0	0	2.79313	0	0	0	0	2400	0	0	0	0	0.447454	0.447454	0	0	0	0.006698	100	0.440756	100	Xaixai	Xaixai	15597	Xaixai Conservation Zone	1.6	1.6.1
314	21.3	-20.7	4143	314 Total	60	0	0	0	0	0	0	0	21.4017	6.06861	0	1.52148	0	0	2.65488	0	0	0	0	0.617431	2.85597	205.335	5.70214	1.58018	19.7523	2400	6.90286	0.129327	0.02131	0.121213	7.7289	0.554188	7.17471	7.0535	0.121213	0.130069	6.809	7.59883	7.177	Xaixai	Xaixai	15597	Xaixai Conservation Zone	1.6	1.6.1
315	21.3	-20.5	4204	315 Total	60	0.285708	0	7.57605	0	0	0	0	39.9913	2.32797	0	0	0	0	0.737629	3.2879	0	0	0	1.52574	10.231	0	0	0	0	2400	0	0	0	0	1.10512	1.10512	0	0	0	0.029495	100	1.07562	100	Xaixai	Xaixai	15597	Xaixai Conservation Zone	1.6	1.6.1
316	21.3	-20.3	4265	316 Total	60	0	0	0	0	0	0	0.282087	34.2147	2.42532	0	0.571415	0	0	1.327	0	0	0	0	0	3.29875	0	0	0	0	2400	0	0	0	0	0.702556	0.702556	0	0	0	0.007911	100	0.694645	100	Xaixai	Xaixai	15597	Xaixai Conservation Zone	1.6	1.6.1
317	21.3	-20.1	4326	317 Total	60	0	0	0	0	0	0	0	5.56587	1.41747	0	0	0	0	0	0	0	0	0	0.451921	3.44588	0	0	0	0	2400	0	0	0	0	0.135544	0.135544	0	0	0	0.009733	100	0.125811	100	Xaixai	Xaixai	15597	Xaixai Conservation Zone	1.6	1.6.1
318	21.3	-19.9	4342	318 Total	15	0	0	0	0	0	0	0	0.495782	0.238972	0	0	0	0	0	0	0	0	0	0	0.987414	0	0	0	0	2400	0	0	0	0	0.015489	0.015489	0	0	0	0.002368	100	0.013121	100	Ngami Agric	Aha hills	14168.8	Ngami Agric	3.1	3.1.1
319	21.3	-19.7	4358	319 Total	15	0	0	0	0	0	0	0	0	1.04431	0	0	0	0	0	0	0	0	0	0	0.255489	4.77943	0	0	0	2400	0.160673	0	0	0	0.179022	0.018349	0.160673	0.160673	0	0.000613	100	0.178409	9.941	Ngami Agric	Aha hills	14168.8	Ngami Agric	3.1	3.1.1
320	21.3	-19.5	4374	320 Total	15	0	0	0	0	0	0	0	0	0.765052	0	0	0	0	0.289562	0.510978	0	0	0	1.27745	1.0012	12.1631	0	6.27563	14.9145	2400	0.408895	0	0.084632	0.091525	0.61131	0.026257	0.585053	0.493527	0.091525	0.098078	6.681	0.513231	3.839	Ngami Agric	Aha hills	14168.8	Ngami Agric	3.1	3.1.1
321	21.3	-19.3	4390	321 Total	15	0	0	0	0	0	0	0	1.43383	0	0	0	0	0	0	0	0	0	0	0.255489	1.70557	0.696204	0	0	0	2400	0.023405	0	0	0	0.054534	0.031129	0.023405	0.023405	0	0.004921	100	0.049614	52.826	Ngami Agric	Aha hills	14168.8	Ngami Agric	3.1	3.1.1
322	21.3	-19.1	4406	322 Total	15	0	0	0	0	0	0	0	0.716915	0	0	0	0	0	0.238972	0	0	0	0.255489	0.255489	1.18288	0	0	0	0	2400	0	0	0	0	0.020439	0.020439	0	0	0	0.004922	100	0.015518	100	Ngami Agric	Aha hills	14168.8	Ngami Agric	3.1	3.1.1
323	21.3	-18.9	4413	323 Total	6	0	0	0	0	0	0	0	0	0	0	0	0	0	0	0	0	0	0.127524	0	0.133621	0.503517	0	0.266395	3.2064	2400	0.016927	0	0.003593	0.019677	0.041143	0.000947	0.040196	0.02052	0.019677	0.020624	4.592	0.02052	0	Ngami Agric	Panhandle	12059.6	Ngami Agric	3.1	3.1.3
324	21.3	-18.7	4420	324 Total	6	0	0	0	0	0	0	0	0	0	0	0	0	0	0	0	0	0	0	0.100703	0	4.39498	0.11851	0	0	2400	0.147749	0.002688	0	0	0.150764	0.000327	0.150437	0.150437	0	0.000327	100	0.150437	0	Ngami Agric	Panhandle	12059.6	Ngami Agric	3.1	3.1.3
325	21.3	-18.5	4427	325 Total	6	0	0	0	0	0	0	0	0	0	0	0	0	0	0.478029	0	0	0	0	0	0.133621	20.6202	5.51233	3.12288	6.93252	2400	0.693202	0.125022	0.042115	0.042542	0.908029	0.005148	0.902881	0.860339	0.042542	0.042862	0.747	0.865166	0.558	Ngami Agric	Panhandle	12059.6	Ngami Agric	3.1	3.1.3
326	21.3	-18.3	4431	326 Total	3	0	0	0	0	0	0	0	0	0	0	0	0	0	0.400863	0	0	0	0	0	0	4.15771	0	0	0	1200	0.279545	0	0	0	0.287641	0.008096	0.279545	0.279545	0	0	-99	0.287641	2.815
330	21.5	-26.9	4437	330 Total	5	0	0	0	0	0	0	0	0	0	0	0	0	0	0	0	0	0	0	0	0.13685	0	0	0	0	2000	0	0	0	0	0.000394	0.000394	0	0	0	0.000394	100	0	-99
331	21.5	-26.7	4443	331 Total	5	0	0	0	0	0	0	0	0	0	0	0	0	0	1.57334	0	0	0	0.342069	0.727081	1.49932	5.89463	0.208563	0	0	2000	0.237796	0.005676	0	0	0.271705	0.028233	0.243472	0.243472	0	0.009166	100	0.262538	7.262	Kgalagadi Agric 1	Kgalagadi Agric 1	84989.3	Kgalagadi Agric 1	4.1	4.1.1
332	21.5	-26.5	4449	332 Total	5	0	0	0	0	0	0	0	0	0	0	0	0	0	1.02966	0	0	0	12.2873	0.24912	2.04686	18.0365	1.16631	6.25359	15.7334	2000	0.727615	0.031743	0.101202	0.11586	1.06816	0.091742	0.97642	0.86056	0.11586	0.195124	40.622	0.873038	1.429	Kgalagadi Agric 1	Kgalagadi Agric 1	84989.3	Kgalagadi Agric 1	4.1	4.1.1
333	21.5	-26.3	4457	333 Total	7	0	0	0	0	0	0	0	0.228046	0	0	0.613426	0	0	0.90761	0	0	0	15.7812	0.37368	0.822784	8.79916	0	1.34251	0	2200	0.322698	0	0.019751	0	0.455677	0.113228	0.342449	0.342449	0	0.088013	100	0.367664	6.858	Kgalagadi Agric 1	Kgalagadi Agric 1	84989.3	Kgalagadi Agric 1	4.1	4.1.1
334	21.5	-26.1	4482	334 Total	24	0	0	0.751544	0	0	0	6.97149	8.44267	0	0	15.4004	0	0	1.62597	0	0	0	0.967767	0.24912	1.82231	0	0	0	0	2400	0	0	0	0	0.588448	0.588448	0	0	0	0.009932	100	0.578516	100	KTP WMA	KTP buffer	21563.1	Southern Conservation Zone	2.3	2.3.3
335	21.5	-25.9	4507	335 Total	24	0	0	4.03467	0	0	0	0	48.0232	0	0	19.0575	0	0	1.23469	0	0	0	0	0.501701	2.23904	0	0	0	0	2400	0	0	0	0	1.33734	1.33734	0	0	0	0.007	100	1.33034	100	KTP WMA	KTP buffer	21563.1	Southern Conservation Zone	2.3	2.3.3
336	21.5	-25.7	4532	336 Total	24	0	0	9.08989	0	0	0	0	42.8095	0	0	2.96732	0	0	3.52542	0	0	0	0	0	3.94617	0	0	0	0	2400	0	0	0	0	1.18181	1.18181	0	0	0	0.009464	100	1.17235	100	KTP	KTP	26210	Southern Conservation Zone	2.2	2.2.1
337	21.5	-25.5	4557	337 Total	24	0	0	3.78048	0	0	0	0	32.8564	0	0	3.99315	0	0	6.617	0	0	0	0	0	1.95729	0	0	0	0	2400	0	0	0	0	0.863408	0.863408	0	0	0	0.004694	100	0.858714	100	KTP	KTP	26210	Southern Conservation Zone	2.2	2.2.1
338	21.5	-25.3	4582	338 Total	24	0	0	1.80169	0	0	0	0	16.3278	0.719323	0	7.40074	0	0	0.577488	0	0	0	0	0.499	5.27384	0	0	0	0	2400	0	0	0	0	0.509596	0.509596	0	0	0	0.01427	100	0.495327	100	KTP	KTP	26210	Southern Conservation Zone	2.2	2.2.1
339	21.5	-25.1	4607	339 Total	24	0	0	0.239774	0	0	0	0	18.6071	0	0	2.7152	0	0	0.98701	0	0	0	0	0.499	3.8975	0	0	0	0	2400	0	0	0	0	0.412436	0.412436	0	0	0	0.010969	100	0.401467	100	KTP	KTP	26210	Southern Conservation Zone	2.2	2.2.1
340	21.5	-24.9	4632	340 Total	24	0	0	0	0	0	0	0	13.3167	0	0	3.55473	0	0	1.2061	0	0	0	0.995376	0	5.37578	0	0	0	0	2400	0	0	0	0	0.330045	0.330045	0	0	0	0.01778	100	0.312266	100	KTP	KTP	26210	Southern Conservation Zone	2.2	2.2.1
341	21.5	-24.7	4657	341 Total	24	0	0	0	0	0	0	0.248294	28.7587	0	0	5.54784	0	0	3.48474	0	0	0	4.24944	0.248294	2.08173	0	0	0	0	2400	0	0	0	0	0.680854	0.680854	0	0	0	0.026665	100	0.654189	100	KTP WMA	KTP buffer	21563.1	Southern Conservation Zone	2.3	2.3.3
342	21.5	-24.5	4682	342 Total	24	0	0	2.29127	0	0	0	0	15.8763	0	0	7.909	0	0	6.06612	0	0	0	1.93863	0	0.815851	0	0	0	0	2400	0	0	0	0	0.566394	0.566394	0	0	0	0.011476	100	0.554918	100	KTP WMA	KTP buffer	21563.1	Southern Conservation Zone	2.3	2.3.3
343	21.5	-24.3	4707	343 Total	24	0	0	0.539647	0	0	0	0.249964	4.77504	0	0	18.8401	0	0	6.23622	0	0	0	0.497138	0.254585	2.25446	7.69765	0	0	0	2400	0.258777	0	0	0	0.741203	0.482427	0.258777	0.258777	0	0.008675	100	0.732528	64.673	KTP WMA	KTP buffer	21563.1	Southern Conservation Zone	2.3	2.3.3
344	21.5	-24.1	4732	344 Total	24	0	0	0	0	0	0	0.294753	0	0	0	11.7881	0	0	6.6382	0	0	0	38.8629	0.266758	1.50081	60.7465	0	0	8.09471	2400	2.04215	0	0	0.049674	2.54788	0.456054	2.09183	2.04215	0.049674	0.244969	79.722	2.30291	11.323	Kgalagadi Agric 2	Kgalagadi Agric 2	8914.63	Kgalagadi Agric 2	4.2	4.2.1
345	21.5	-23.9	4757	345 Total	24	0	0	0	0	0	0	1.71258	0	0	0	5.32562	0	0	6.03623	0	0	0	7.99913	0.331878	0.927001	53.7835	6.19774	0	0	2400	1.80807	0.140568	0	0	2.17071	0.222066	1.94864	1.94864	0	0.04258	100	2.12813	8.434	Kgalagadi Agric 2	Kgalagadi Agric 2	8914.63	Kgalagadi Agric 2	4.2	4.2.1
346	21.5	-23.7	4782	346 Total	24	0	0	0	0	0	0	0	0	0	0	13.5903	0	0	2.66275	0	0	0	0.660126	0	1.62425	46.7745	1.81199	0	0	2400	1.57245	0.041097	0	0	1.86424	0.250693	1.61355	1.61355	0	0.007137	100	1.8571	13.115	Kgalagadi Agric 2	Kgalagadi Agric 2	8914.63	Kgalagadi Agric 2	4.2	4.2.1
347	21.5	-23.5	4807	347 Total	24	0	0	0	0	0	0	0	0	0	0	1.03315	0	0	5.0058	0	0	0	21.2907	0	2.30284	53.4414	4.17119	2.16147	0	2400	1.79657	0.094605	0.029149	0	2.09742	0.177089	1.92033	1.92033	0	0.110067	100	1.98735	3.372	Kgalagadi Agric 2	Kgalagadi Agric 2	8914.63	Kgalagadi Agric 2	4.2	4.2.1
348	21.5	-23.3	4832	348 Total	24	0	0	0	0	0	0	1.89839	0	0	0	0.27415	0	0	8.25551	0	0	0	0	0.82245	1.80722	36.6422	2.99105	2.41042	0	2400	1.23182	0.067838	0.032507	0	1.46419	0.132019	1.33217	1.33217	0	0.007007	100	1.45718	8.579	KTP WMA	Western corridor	25876.3	Southern Conservation Zone	2.3	2.3.5
349	21.5	-23.1	4857	349 Total	24	0	0	0	0	0	0	1.50137	2.2128	0	0	7.19909	0	0	2.22713	0	0	0	0	0.27415	2.63992	1.79809	1.44358	0	0	2400	0.060447	0.032741	0	0	0.307598	0.21441	0.093188	0.093188	0	0.007222	100	0.300376	68.976	KTP WMA	Western corridor	25876.3	Southern Conservation Zone	2.3	2.3.5
350	21.5	-22.9	4882	350 Total	24	0	0	0	0	0	0	19.3081	5.68217	0	0	1.07815	0	0	2.86007	0	0	0	0	2.02079	3.8369	0	0	0	0	2400	0	0	0	0	0.544785	0.544785	0	0	0	0.01577	100	0.529015	100	KTP WMA	Western corridor	25876.3	Southern Conservation Zone	2.3	2.3.5
351	21.5	-22.7	4907	351 Total	24	0	0	0	0	0	0	0	0.941772	0	0	0	0	0	4.05394	0	0	0	0	0.931882	3.18602	36.3729	0	0.255773	0	2400	1.22277	0	0.003449	0	1.29504	0.068823	1.22622	1.22622	0	0.01067	100	1.28437	4.528	KTP WMA	Western corridor	25876.3	Southern Conservation Zone	2.3	2.3.5
352	21.5	-22.5	4932	352 Total	24	0	0	0	0	0	0	0	0	0	0	0	0	0	0.69276	0	0	0	0.501113	1.51085	3.12654	96.8349	1.07783	1.21537	0	2400	3.25536	0.024446	0.01639	0	3.31806	0.021865	3.2962	3.2962	0	0.01487	100	3.30319	0.212	Ghanzi Agric	Ghanzi community	20517.5	Ghanzi Agric	4.3	4.3.1
353	21.5	-22.3	4957	353 Total	24	0	0	0	0	0	0	0	0	0	0	2.05873	0	0	1.98628	0	0	0	0.501113	2.38822	3.24393	73.4215	6.24211	0	0	2400	2.46825	0.141574	0	0	2.68071	0.070883	2.60983	2.60983	0	0.018003	100	2.66271	1.986	Ghanzi Agric	Ghanzi community	20517.5	Ghanzi Agric	4.3	4.3.1
354	21.5	-22.1	4982	354 Total	24	0	0	0	0	0	0	0	0	0	0	0	0	0	1.90294	0	0	0	0	1.90627	2.9842	101.36	7.31304	1.06328	12.0684	2400	3.40748	0.165863	0.014339	0.07406	3.69431	0.03257	3.66174	3.58768	0.07406	0.087413	15.276	3.6069	0.533	Ghanzi Agric	Ghanzi community	20517.5	Ghanzi Agric	4.3	4.3.1
355	21.5	-21.9	5004	355 Total	21	0	0	0	0	0	0	0	0	2.19324	0	0	0	0	0	0.883826	0	0	0	0	0.531035	119.505	8.64846	0.515371	0	2100	4.59139	0.224173	0.007943	0	4.87501	0.05151	4.8235	4.8235	0	0.001455	100	4.87356	1.027	Ghanzi Agric	Ghanzi farms	14376.5	Ghanzi Agric	4.3	4.3.2
356	21.5	-21.7	5025	356 Total	20	0	0	0	0	0	0	0	0	10.858	0	0	0	0	0	0.82005	0.448775	0	0.283734	0.5467	1.89466	115.331	4.92735	1.75287	0	2000	4.65259	0.134106	0.028367	0	5.05689	0.241831	4.81506	4.81506	0	0.013247	100	5.04364	4.532	Ghanzi Agric	Ghanzi farms	14376.5	Ghanzi Agric	4.3	4.3.2
357	21.5	-21.5	5046	357 Total	20	0	0	0	0	0	0	1.31976	0	6.93472	0	1.11305	0	0	0	1.0934	0	0	0	0.841537	0.544312	132.613	2.05559	0	0	2000	5.34975	0.055946	0	0	5.61399	0.208291	5.4057	5.4057	0	0.004849	100	5.60914	3.627	Ghanzi Agric	Ghanzi farms	14376.5	Ghanzi Agric	4.3	4.3.2
358	21.5	-21.3	5067	358 Total	20	0	0	0	0	0	0	0	8.14668	0.292996	0	0	0	0	0.224387	0	0	0	0	0.565571	0.80763	21.7126	0	0	0	2000	0.875911	0	0	0	1.06783	0.191915	0.875911	0.875911	0	0.00453	100	1.0633	17.623	Xaixai	Xaixai	15597	Xaixai Conservation Zone	1.6	1.6.1
359	21.5	-21.1	5090	359 Total	22	0	0	0	0	0	0	0	6.88925	0	0	0	0	0	0.270962	0	0	0	0	0.270962	1.11066	0	0	0	0	2200	0	0	0	0	0.144227	0.144227	0	0	0	0.003867	100	0.14036	100	Xaixai	Xaixai	15597	Xaixai Conservation Zone	1.6	1.6.1
360	21.5	-20.9	5151	360 Total	60	0	0	0.884789	0	0	0	0	23.0246	5.90652	0	0.441916	0	0	0.451921	0	0	0	0	0.978348	4.61995	0	0	0	0	2400	0	0	0	0	0.576923	0.576923	0	0	0	0.01426	100	0.562663	100	Xaixai	Xaixai	15597	Xaixai Conservation Zone	1.6	1.6.1
361	21.5	-20.7	5212	361 Total	60	2.35653	0	0.442395	0	0	0	0.277723	28.0286	4.62273	0	0	0	0	2.75408	0	0	0	0	0	6.01471	100.846	0	2.65098	60.909	2400	3.39021	0	0.035751	0.373776	4.59724	0.797497	3.79974	3.42596	0.373776	0.3882	3.716	4.20904	18.605	Xaixai	Xaixai	15597	Xaixai Conservation Zone	1.6	1.6.1
362	21.5	-20.5	5273	362 Total	60	7.58353	0	0	0	0	0	0	80.9315	2.45246	0	4.41784	0	0	3.90248	0	0	0	0.890572	0.903842	8.96629	0	0	0	0	2400	0	0	0	0	2.12313	2.12313	0	0	0	0.028814	100	2.09432	100	Xaixai	Xaixai	15597	Xaixai Conservation Zone	1.6	1.6.1
363	21.5	-20.3	5334	363 Total	60	0.441439	0	0	0	0	0	0	60.1313	0	0	0.536909	0	0	1.35576	0	0	0	0	0	5.51939	0	0	0	0	2400	0	0	0	0	1.1616	1.1616	0	0	0	0.013236	100	1.14836	100	Xaixai	Xaixai	15597	Xaixai Conservation Zone	1.6	1.6.1
364	21.5	-20.1	5395	364 Total	60	0	0	2.71152	0	0	0	0.587408	22.4176	0.745625	0	0	0	0	0	0.749029	0	0	0	0.903842	4.54741	0	0.843299	0	0	2400	0	0.019126	0	0	0.564041	0.544915	0.019126	0.019126	0	0.013843	100	0.550197	96.524	Xaixai	Xaixai	15597	Xaixai Conservation Zone	1.6	1.6.1
365	21.5	-19.9	5411	365 Total	15	0	0	0	0	0	0	0	0.599415	0	0	0	0	0	0	0.510978	0	0	0	0	1.4205	0	0	0	0	2400	0	0	0	0	0.018149	0.018149	0	0	0	0.003407	100	0.014743	100	Ngami Agric	Aha hills	14168.8	Ngami Agric	3.1	3.1.1
366	21.5	-19.7	5427	366 Total	15	0	0	0	0	0	0	0	0	0	0	0	0	0	0	0	0	0	0	0	0.256665	0	0	0	0	2400	0	0	0	0	0.000616	0.000616	0	0	0	0.000616	100	0	-99	Ngami Agric	Aha hills	14168.8	Ngami Agric	3.1	3.1.1
367	21.5	-19.5	5443	367 Total	15	0	0	0	0	0	0	0	0	0	0	0	0	0	0	0	0	0	0	0	0.510978	3.29986	0	0	0	2400	0.110933	0	0	0	0.112159	0.001225	0.110933	0.110933	0	0.001225	100	0.110933	0	Ngami Agric	Aha hills	14168.8	Ngami Agric	3.1	3.1.1
368	21.5	-19.3	5459	368 Total	15	0	0	0	0	0	0	0	0	0	0	0	0	0	0	0	0	0	0	0.12679	0.255489	0	0	0	0	2400	0	0	0	0	0.001025	0.001025	0	0	0	0.001025	100	0	-99	Ngami Agric	Aha hills	14168.8	Ngami Agric	3.1	3.1.1
369	21.5	-19.1	5475	369 Total	15	0	0	0	0	0.572215	0	0.572215	0	0	0	0	0	0	0	0	0	0	0	0	1.02196	0	0	0	0	2400	0	0	0	0	0.026663	0.026663	0	0	0	0.002451	100	0.024213	100	Ngami Agric	Aha hills	14168.8	Ngami Agric	3.1	3.1.1
370	21.5	-18.9	5482	370 Total	6	0	0	0	0	0	0	0	0	2.46008	0	0	0	0	0.12627	0.203421	0	0	0	0	0.479972	0.406841	0	0	0	2400	0.013677	0	0	0	0.074659	0.060982	0.013677	0.013677	0	0.001151	100	0.058241	76.517	Ngami Agric	Aha hills	14168.8	Ngami Agric	3.1	3.1.1
371	21.5	-18.7	5489	371 Total	6	0	0	0	0	0	0	0	0	0.305131	0	0	0	0	0	0	0	0	0	0	0	0	0.631351	0	0	2400	0	0.014319	0	0	0.019502	0.005182	0.014319	0.014319	0	0	-99	0.019501	26.573	Ngami Agric	Aha hills	14168.8	Ngami Agric	3.1	3.1.1
372	21.5	-18.5	5496	372 Total	6	0	0	0	0	0	0	0	0	0	0	0	0	0	0.12627	0	0	0	0.253946	0	0.119993	4.902	2.8861	0.401232	0	2400	0.164794	0.065458	0.005411	0	0.238473	0.00281	0.235663	0.235663	0	0.001535	100	0.236938	0.538	Ngami Agric	Panhandle	12059.6	Ngami Agric	3.1	3.1.3
373	21.5	-18.3	5502	373 Total	5	0	0	0	0	0	0	0	0	0	0	0	0	0	0.539906	0	0	0	0	0	0	1.7507	0	0.119993	0	2000	0.070625	0	0.001942	0	0.07911	0.006543	0.072567	0.072567	0	0	-99	0.07911	8.271
377	21.7	-26.9	5508	377 Total	5	0	0	0	0	0	0	0	0	0	0	0	0	0	0	0	0	0	0	0.123239	0.123239	5.45901	0.114622	0.246477	11.9485	2000	0.220222	0.00312	0.003989	0.087988	0.316155	0.000835	0.315319	0.227331	0.087988	0.088823	0.94	0.227331	0
378	21.7	-26.7	5514	378 Total	5	0	0	0	0	0	0	0	0	0	0	0	0	0	0	0	0	0	0	0.364083	1.16615	16.0397	4.26375	4.39048	59.0734	2000	0.647061	0.116045	0.071051	0.435014	1.27395	0.004776	1.26917	0.834157	0.435014	0.43979	1.086	0.834157	0	Kgalagadi Agric 1	Kgalagadi Agric 1	84989.3	Kgalagadi Agric 1	4.1	4.1.1
379	21.7	-26.5	5520	379 Total	5	0	0	0	0	0	0	0	0	0	0	0	0	0	0	0	0	0	25.5462	0.226593	0.803016	32.646	0.157125	6.55901	80.1681	2000	1.31698	0.004276	0.106145	0.590355	2.17148	0.153723	2.01775	1.4274	0.590355	0.744078	20.66	1.4274	0	Kgalagadi Agric 1	Kgalagadi Agric 1	84989.3	Kgalagadi Agric 1	4.1	4.1.1
380	21.7	-26.3	5526	380 Total	5	0	0	0	0	0	0	0	0.123239	0	0	1.27807	0	0	0	0	0	0	8.93888	0.47307	1.50148	18.6036	0.916974	0.819585	11.7851	2000	0.750489	0.024957	0.013263	0.086785	0.961486	0.085992	0.875494	0.788709	0.086785	0.145622	40.404	0.815863	3.328	Kgalagadi Agric 1	Kgalagadi Agric 1	84989.3	Kgalagadi Agric 1	4.1	4.1.1
381	21.7	-26.1	5537	381 Total	10	0	0	0	0	0	0	2.09506	16.9776	0	0	1.1678	0	0	0.50213	0	0	0	0	0.103354	0.349831	0	0	0	0	2200	0	0	0	0	0.410539	0.410539	0	0	0	0.001282	100	0.409257	100	KTP WMA	KTP buffer	21563.1	Southern Conservation Zone	2.3	2.3.3
382	21.7	-25.9	5562	382 Total	24	0	0	1.67668	0	0	0	5.30034	46.7176	1.45385	0	7.04589	0	0	6.42378	0	0	0	3.41918	0	4.11852	0	0	0	0	2400	0	0	0	0	1.24318	1.24318	0	0	0	0.026666	100	1.21651	100	KTP WMA	KTP buffer	21563.1	Southern Conservation Zone	2.3	2.3.3
383	21.7	-25.7	5587	383 Total	24	0	0	6.85705	0	0	0	0	43.6394	0	0	9.57992	0	0	1.48765	0	0	0	0	0	3.75927	0	0	0	0	2400	0	0	0	0	1.20598	1.20598	0	0	0	0.009015	100	1.19697	100	KTP WMA	KTP buffer	21563.1	Southern Conservation Zone	2.3	2.3.3
384	21.7	-25.5	5612	384 Total	24	0	0	6.41205	0	0	0	1.0956	33.8905	0.592322	0	1.65075	0	0	3.45015	0.281038	0	0	2.36929	0	3.86199	0	0	0	0	2400	0	0	0	0	0.951699	0.951699	0	0	0	0.020896	100	0.930803	100	KTP	KTP	26210	Southern Conservation Zone	2.2	2.2.1
385	21.7	-25.3	5637	385 Total	24	0	0	2.35428	0	0	0	0	36.376	0.29194	0	16.6882	0	0	0.293637	0	0	0	0	0	4.22422	0	0	0	0	2400	0	0	0	0	1.02852	1.02852	0	0	0	0.01013	100	1.01839	100	KTP	KTP	26210	Southern Conservation Zone	2.2	2.2.1
386	21.7	-25.1	5662	386 Total	24	0	0	19.5386	0	0	0	0.277577	8.2944	0	0	3.91039	0	0	1.60487	0	0	0	0	0	5.30963	0	0	0	0	2400	0	0	0	0	0.908097	0.908097	0	0	0	0.012733	100	0.895363	100	KTP	KTP	26210	Southern Conservation Zone	2.2	2.2.1
387	21.7	-24.9	5687	387 Total	24	0	0	3.02775	0	0	0	0	21.9832	1.37047	0	3.6333	0	0	1.18307	0	0	0	1.12007	0	1.56302	0	0	0	0	2400	0	0	0	0	0.606459	0.606459	0	0	0	0.009248	100	0.597211	100	KTP	KTP	26210	Southern Conservation Zone	2.2	2.2.1
388	21.7	-24.7	5712	388 Total	24	0	0	0	0	0	0	0	3.52067	0	0	1.4793	0	0	0.510978	0.510978	0	0	0	0	3.3652	0	0	0	0	2400	0	0	0	0	0.104954	0.104954	0	0	0	0.00807	100	0.096884	100	KTP WMA	KTP buffer	21563.1	Southern Conservation Zone	2.3	2.3.3
389	21.7	-24.5	5737	389 Total	24	0	0	3.86578	0	0	0	0	11.3099	0	0	8.44679	0	0	6.71215	1.02196	0	0	0	0	3.31336	0	0	0	0	2400	0	0	0	0	0.555232	0.555232	0	0	0	0.007946	100	0.547286	100	KTP WMA	KTP buffer	21563.1	Southern Conservation Zone	2.3	2.3.3
390	21.7	-24.3	5762	390 Total	24	0	0	0	0	0	0	0	0	0	0	3.4434	0	0	4.41015	0	0	0	1.57115	0	0.659189	30.6305	1.8905	0	0	2400	1.02973	0.042877	0	0	1.18133	0.108729	1.0726	1.0726	0	0.009296	100	1.17203	8.484	Kgalagadi Agric 2	Kgalagadi Agric 2	8914.63	Kgalagadi Agric 2	4.2	4.2.1
391	21.7	-24.1	5787	391 Total	24	0	0	0	0	0	0	0	1.02196	0	0	0.255489	0	0	1.69288	0	0	0	0	0	1.0055	157.915	1.63686	24.9065	380.036	2400	5.30872	0.037125	0.335886	2.33214	8.05613	0.04226	8.01388	5.68173	2.33214	2.33455	0.103	5.72158	0.696	Kgalagadi Agric 2	Kgalagadi Agric 2	8914.63	Kgalagadi Agric 2	4.2	4.2.1
392	21.7	-23.9	5812	392 Total	24	0	0	0	0	0	0	0	0	0	0	0.473166	0	0	1.33501	0	0	0	0	0	0.22596	198.824	9.26758	16.324	322.228	2400	6.68398	0.210193	0.220143	1.97739	9.11328	0.021567	9.09171	7.11432	1.97739	1.97793	0.027	7.13534	0.295	Kgalagadi Agric 2	Kgalagadi Agric 2	8914.63	Kgalagadi Agric 2	4.2	4.2.1
393	21.7	-23.7	5837	393 Total	24	0	0	0	0	0	0	0	0	0	0	2.9059	0	0	0.665184	0	0	0	0	0	0.449956	23.6833	1.77502	7.31955	32.0373	2400	0.796176	0.040258	0.098711	0.196601	1.18587	0.054124	1.13175	0.935145	0.196601	0.19768	0.546	0.98819	5.368	Kgalagadi Agric 2	Kgalagadi Agric 2	8914.63	Kgalagadi Agric 2	4.2	4.2.1
394	21.7	-23.5	5862	394 Total	24	0	0	0	0	0	0	0	0	0	0	0.3993	0	0	1.11317	0	0	0	0	0.679452	0.666316	77.9416	8.70285	5.31692	1.78996	2400	2.62021	0.197385	0.071703	0.010984	2.9217	0.021414	2.90028	2.8893	0.010984	0.01479	25.734	2.90691	0.606	Kgalagadi Agric 2	Kgalagadi Agric 2	8914.63	Kgalagadi Agric 2	4.2	4.2.1
395	21.7	-23.3	5887	395 Total	24	0	0	0	0	0	0	0	0	0.531012	0	0.237715	0	0	10.6432	0	0	0	6.60576	0.67345	1.60888	126.624	6.9427	2.5035	0	2400	4.25678	0.157464	0.033762	0	4.60678	0.158774	4.44801	4.44801	0	0.038484	100	4.5683	2.633	KTP WMA	Western corridor	25876.3	Southern Conservation Zone	2.3	2.3.5
396	21.7	-23.1	5912	396 Total	24	0	0	0	0	0	0	4.34074	0.202641	0	0	8.80624	0	0	4.3856	0	0	0	0	0	1.23963	0	0	0	0	2400	0	0	0	0	0.276583	0.276583	0	0	0	0.002973	100	0.273611	100	KTP WMA	Western corridor	25876.3	Southern Conservation Zone	2.3	2.3.5
397	21.7	-22.9	5937	397 Total	24	0	0	0	0	0	0	0	1.57304	0	0	0.709991	0	0	3.9579	0	0	0	0	0.41759	1.14261	0	0	0	0	2400	0	0	0	0	0.084139	0.084139	0	0	0	0.004098	100	0.080042	100	KTP WMA	Western corridor	25876.3	Southern Conservation Zone	2.3	2.3.5
398	21.7	-22.7	5962	398 Total	24	0	0	0	0	0	0	0	0.236664	0	0	0.946655	0	0	2.33853	0.709991	0	0	0	0.779767	0.473328	16.4926	3.63495	0.530808	0	2400	0.554441	0.082442	0.007158	0	0.696006	0.051964	0.644042	0.644041	0	0.00367	100	0.692336	6.976	KTP WMA	Western corridor	25876.3	Southern Conservation Zone	2.3	2.3.5
399	21.7	-22.5	5987	399 Total	24	0	0	0	0	0	0	0	0	0.208114	0	0	0	0	0.936359	0	0	0	0	0.775877	1.38715	96.6726	3.07121	4.56744	13.2774	2400	3.2499	0.069656	0.061596	0.081478	3.48147	0.018839	3.46263	3.38116	0.081478	0.087327	6.698	3.39414	0.383	Ghanzi Agric	Ghanzi community	20517.5	Ghanzi Agric	4.3	4.3.1
400	21.7	-22.3	6012	400 Total	24	0	0	0	0	0	0	0	0	0	0	0.416228	0	0	2.50404	0	0	0	0	0.947527	0.681442	48.4934	4.24583	0.416228	5.30808	2400	1.63023	0.096297	0.005613	0.032574	1.80135	0.036637	1.76472	1.73214	0.032574	0.037288	12.642	1.76406	1.81	Ghanzi Agric	Ghanzi community	20517.5	Ghanzi Agric	4.3	4.3.1
401	21.7	-22.1	6037	401 Total	24	0	0	0	0	0	0	0	0	0	0	0	0	0	1.30916	0	0	0	0	0.932259	1.75027	181.322	12.7792	6.22553	100.818	2400	6.09561	0.289837	0.083957	0.618685	7.10854	0.020448	7.08809	6.46941	0.618685	0.625913	1.155	6.48263	0.204	Ghanzi Agric	Ghanzi community	20517.5	Ghanzi Agric	4.3	4.3.1
402	21.7	-21.9	6058	402 Total	20	0	0	0	0	0	0	0	0	3.88908	0	0	0	0	0	0.953426	0	0	0	0.236664	1.70185	42.4908	5.01412	0	0	2000	1.71413	0.136467	0	0	1.94416	0.093559	1.8506	1.8506	0	0.005821	100	1.93833	4.527	Ghanzi Agric	Ghanzi farms	14376.5	Ghanzi Agric	4.3	4.3.2
403	21.7	-21.7	6079	403 Total	20	0	0	0	0	0	0	0	0	7.9567	0	0	0	0	0.963155	0	0.448864	0	0	0.236664	0.99126	92.6998	6.30543	5.01605	45.0972	2000	3.73962	0.171612	0.081175	0.332094	4.5061	0.1816	4.3245	3.9924	0.332094	0.339861	2.285	4.16624	4.172	Ghanzi Agric	Ghanzi farms	14376.5	Ghanzi Agric	4.3	4.3.2
404	21.7	-21.5	6100	404 Total	20	0	0	0	0	0	0	3.85424	0	10.3222	0	0	0	0	0.964074	1.47474	0	0	0	0.471416	1.01181	151.073	12.8375	2.23193	56.8594	2000	6.09446	0.349394	0.036119	0.418711	7.2294	0.330723	6.89868	6.47997	0.418711	0.423462	1.122	6.80594	4.79	Ghanzi Agric	Ghanzi farms	14376.5	Ghanzi Agric	4.3	4.3.2
405	21.7	-21.3	6121	405 Total	20	0	0	1.12216	0	0	0	15.9291	3.07641	4.32462	0	1.22167	0	0	0.449257	0.697759	0.224628	0	0	1.93107	2.40039	72.9831	6.62693	0.720149	1.88567	2000	2.94422	0.180362	0.011654	0.013886	3.77796	0.627833	3.15012	3.13624	0.013886	0.030323	54.206	3.74763	16.314	Ghanzi Agric	Ghanzi farms	14376.5	Ghanzi Agric	4.3	4.3.2
406	21.7	-21.1	6144	406 Total	22	0	0	0	0	0	0	0	0	2.6824	0	0	0	0	0	0	0	0	0	0.733031	2.49081	29.792	8.36539	3.24476	0.448864	2200	1.09258	0.206979	0.047736	0.003005	1.40912	0.058814	1.35031	1.3473	0.003005	0.012121	75.208	1.397	3.558	Xaixai	Xaixai	15597	Xaixai Conservation Zone	1.6	1.6.1
407	21.7	-20.9	6205	407 Total	60	0	0	0	0	0	0	0	10.3993	1.6807	0	0	0	0	0	0	0	0	0	3.0591	5.71096	3.90379	0	0	0	2400	0.131236	0	0	0	0.655997	0.524761	0.131236	0.131236	0	0.023639	100	0.349868	62.49	Xaixai	Xaixai	15597	Xaixai Conservation Zone	1.6	1.6.1
408	21.7	-20.7	6266	408 Total	60	0	0	0	0	0	0	0	41.7541	4.28455	0	0	0	0	1.07313	0	0	0	0	0.290798	1.78303	39.9555	0.598232	1.1011	11.9646	2400	1.34321	0.013568	0.014849	0.073423	2.61373	1.16868	1.44505	1.37162	0.073423	0.078644	6.639	2.21845	38.172	Xaixai	Xaixai	15597	Xaixai Conservation Zone	1.6	1.6.1
409	21.7	-20.5	6327	409 Total	60	3.73538	0	0	0	0	0	0	51.3312	2.08329	0	2.50132	0	0	6.49326	0	0	0	0.550549	1.52382	6.66558	0	0	0	0	2400	0	0	0	0	1.33105	1.33105	0	0	0	0.023642	100	1.30741	100	Xaixai	Xaixai	15597	Xaixai Conservation Zone	1.6	1.6.1
410	21.7	-20.3	6388	410 Total	60	0.853497	0	0	0	0	0	0	51.4664	0.887124	0	6.53166	0	0	0.596209	0	0	0	0	0.435444	3.59681	0	0	0	0	2400	0	0	0	0	1.12817	1.12817	0	0	0	0.010041	100	1.11813	100	Xaixai	Xaixai	15597	Xaixai Conservation Zone	1.6	1.6.1
411	21.7	-20.1	6449	411 Total	60	0	0	0	0	0	0	0	27.2562	6.25419	0	0	0	0	1.46989	0	0	0	0	1.63044	3.3843	0	0	0	0	2400	0	0	0	0	0.63269	0.63269	0	0	0	0.013416	100	0.619274	100	Xaixai	Xaixai	15597	Xaixai Conservation Zone	1.6	1.6.1
412	21.7	-19.9	6465	412 Total	15	0	0	0	0	0	0	0	2.75866	1.46483	0	0	0	0	0	1.10346	0	0	0	0	0.495569	0	0	0	0	2400	0	0	0	0	0.084668	0.084668	0	0	0	0.001188	100	0.083479	100	Ngami Agric	Aha hills	14168.8	Ngami Agric	3.1	3.1.1
413	21.7	-19.7	6481	413 Total	15	0	0	0	0	0	0	0	2.45823	0	0	0	0	0	0.718792	0.209261	0	0	0	0	0	0	0	0	0	2400	0	0	0	0	0.053743	0.053743	0	0	0	0	-99	0.053743	100	Ngami Agric	Aha hills	14168.8	Ngami Agric	3.1	3.1.1
414	21.7	-19.5	6497	414 Total	15	0	0	0	0	0	0	0	0	0	0	0	0	0	0	0	0	0	0	0	0.257904	0	0	0	0	2400	0	0	0	0	0.000618	0.000618	0	0	0	0.000618	100	0	-99	Ngami Agric	Aha hills	14168.8	Ngami Agric	3.1	3.1.1
415	21.7	-19.3	6513	415 Total	15	0	0	0	0	2.52451	0	0	0	0.286308	0	0	0	0	0.209261	0	0	0	0.254765	0	0	1.76709	0	0	0	2400	0.059405	0	0	0	0.124889	0.065484	0.059405	0.059405	0	0.001251	100	0.123638	51.952	Ngami Agric	Aha hills	14168.8	Ngami Agric	3.1	3.1.1
416	21.7	-19.1	6529	416 Total	15	0	0	0	0	6.22264	0	0	0	0	0	0	0	0	0.509531	0.757324	0	0	0	0.275866	0.275866	26.5119	2.74463	1.78979	4.59002	2400	0.891267	0.062249	0.024137	0.028167	1.28255	0.276733	1.00582	0.977653	0.028167	0.029725	5.241	1.12954	13.447	Ngami Agric	Aha hills	14168.8	Ngami Agric	3.1	3.1.1
417	21.7	-18.9	6536	417 Total	6	0	0	0	0	1.10143	0	0	0.116744	0	0	0	0	0	0.133621	0.162315	0	0	0	0	0.58372	0	0.30211	0	0	2400	0	0.006852	0	0	0.037919	0.031067	0.006852	0.006852	0	0.0014	100	0.036519	81.237	Ngami Agric	Aha hills	14168.8	Ngami Agric	3.1	3.1.1
418	21.7	-18.7	6543	418 Total	6	0	0	0	0	0	0	0	0	0.350231	0	0	0	0	0.33419	0	0	0	0	0	0	0	0.863723	0.116744	0	2400	0	0.01959	0.001574	0	0.030487	0.009323	0.021164	0.021164	0	0	-99	0.030487	30.58	Ngami Agric	Aha hills	14168.8	Ngami Agric	3.1	3.1.1
419	21.7	-18.5	6550	419 Total	6	0	0	0	0	0	0	0	0	0.583718	0	0	0	0	0	0	0	0	0	0.100703	0	15.3477	0	0.688397	0	2400	0.515952	0	0.009284	0	0.535476	0.010241	0.525235	0.525236	0	0.000327	100	0.53515	1.853	Ngami Agric	Panhandle	12059.6	Ngami Agric	3.1	3.1.3
420	21.7	-18.3	6555	420 Total	4	0	0	0	0	0	0	0	0	0	0	0	0	0	0	0	0	0	0	0	0.100703	4.75104	0	0.720432	4.5907	1600	0.239578	0	0.014573	0.042257	0.296771	0.000362	0.296409	0.254151	0.042257	0.042619	0.849	0.254151	0	Ngami Agric	Panhandle	12059.6	Ngami Agric	3.1	3.1.3
425	21.9	-26.7	6561	425 Total	5	0	0	0	0	0	0	0	0	0	0	0	0	0	0	0	0	0	0	0.123997	0	6.62228	0	4.1731	71.4043	2000	0.26715	0	0.067534	0.525818	0.860986	0.000484	0.860502	0.334684	0.525818	0.526302	0.092	0.334684	0
426	21.9	-26.5	6567	426 Total	5	0	0	0	0	0	0	0	0	0	0	0	0	0	0.257258	0	0	0	1.98447	0.247994	0.810209	20.2247	0.509884	9.79753	1.60905	2000	0.815887	0.013877	0.158554	0.011849	1.01828	0.01811	1.00017	0.988318	0.011849	0.026841	55.855	0.991436	0.314	Kgalagadi Agric 1	Kgalagadi Agric 1	84989.3	Kgalagadi Agric 1	4.1	4.1.1
427	21.9	-26.3	6573	427 Total	5	0	0	0	0	0	0	0	0.940014	0	0	0.104446	0	0	0.936077	0	0	0	2.85983	0	0.264812	0.991972	0	0	0	2000	0.040017	0	0	0	0.091591	0.051574	0.040017	0.040017	0	0.017613	100	0.073978	45.907	Kgalagadi Agric 1	Kgalagadi Agric 1	84989.3	Kgalagadi Agric 1	4.1	4.1.1
428	21.9	-26.1	6582	428 Total	8	0	0	0	0	0	0	2.18669	5.86989	0	0	2.47993	0	0	0.153667	0	0	0	0	0	0.153667	2.61234	0	0	8.4517	2000	0.105385	0	0	0.062238	0.397643	0.23002	0.167623	0.105385	0.062238	0.06268	0.705	0.334963	68.538	Kgalagadi Agric 1	Kgalagadi Agric 1	84989.3	Kgalagadi Agric 1	4.1	4.1.1
429	21.9	-25.9	6607	429 Total	24	0	0	4.63631	0	0	0	3.09142	35.2987	0	0	18.8052	0	0	2.10469	0	0	0	0	0.601151	2.12873	0	0	0	0	2400	0	0	0	0	1.19059	1.19059	0	0	0	0.007059	100	1.18353	100	KTP WMA	KTP buffer	21563.1	Southern Conservation Zone	2.3	2.3.3
430	21.9	-25.7	6632	430 Total	24	0	0	1.70811	0	0	0	0	18.6288	1.96727	0	27.3021	0	0	0.529291	0	0	0	0	0.300576	1.43532	0	0	0	0	2400	0	0	0	0	0.876634	0.876634	0	0	0	0.004419	100	0.872215	100	KTP WMA	KTP buffer	21563.1	Southern Conservation Zone	2.3	2.3.3
431	21.9	-25.5	6657	431 Total	24	0	0	1.76933	0	0	0	0	26.2937	0.873241	0	0.582161	0	0	2.09509	0	0	0	0	0	2.82391	0	0	0	0	2400	0	0	0	0	0.592404	0.592404	0	0	0	0.006772	100	0.585632	100	KTP WMA	KTP buffer	21563.1	Southern Conservation Zone	2.3	2.3.3
432	21.9	-25.3	6682	432 Total	24	0	0	0	0	0	0	0	14.0381	0	0	2.03756	0	0	0.248253	0	0	0	0	0.591656	3.44166	0	0	0	0	2400	0	0	0	0	0.301768	0.301768	0	0	0	0.010177	100	0.291592	100	KTP	KTP	26210	Southern Conservation Zone	2.2	2.2.1
433	21.9	-25.1	6707	433 Total	24	0	0	76.9473	0	0	0	0	18.0866	0	0	0.248253	0	0	0.820371	0	0	0	0	0.29108	1.4554	0	0	0	0	2400	0	0	0	0	2.94554	2.94554	0	0	0	0.004436	100	2.9411	100	KTP	KTP	26210	Southern Conservation Zone	2.2	2.2.1
434	21.9	-24.9	6732	434 Total	24	0	0	0	0	0	0	0	16.3141	0	0	1.43072	0	0	1.32688	0.771098	0	0	0	0	0.201042	3.14758	0	0	0	2400	0.105814	0	0	0	0.446421	0.340607	0.105814	0.105814	0	0.000482	100	0.445938	76.272	KTP	KTP	26210	Southern Conservation Zone	2.2	2.2.1
435	21.9	-24.7	6757	435 Total	24	0	0	5.06753	0	0	0	0	7.42313	0	0	2.03323	0	0	0.535153	1.02831	0	0	0	0	0.771642	0	0	0	0	2400	0	0	0	0	0.354089	0.354089	0	0	0	0.001851	100	0.352239	100	KTP WMA	KTP buffer	21563.1	Southern Conservation Zone	2.3	2.3.3
436	21.9	-24.5	6782	436 Total	24	0	0	0	0	0	0	4.3604	47.9537	0	0	5.72894	0	0	10.7005	0.25667	0	0	0	0	0.502919	0	0	0	0	2400	0	0	0	0	1.16465	1.16465	0	0	0	0.001206	100	1.16344	100	KTP WMA	KTP buffer	21563.1	Southern Conservation Zone	2.3	2.3.3
437	21.9	-24.3	6807	437 Total	24	0	0	0	0	0	0	0	4.09278	0.207638	0	1.41132	0	0	3.05165	11.3174	0	0	0	0	0	56.6956	0.719698	0	31.1705	2400	1.90597	0.016323	0	0.191282	2.32909	0.215512	2.11358	1.92229	0.191282	0.191282	0	2.13781	10.081	Kgalagadi Agric 2	Kgalagadi Agric 2	8914.63	Kgalagadi Agric 2	4.2	4.2.1
438	21.9	-24.1	6832	438 Total	24	0	0	0	0	0	0	0	0.789647	0.513341	0	0	0	0	2.43221	0	0	0	0	0	0.656237	165.101	4.87328	15.8736	114.594	2400	5.55031	0.110528	0.21407	0.70322	6.62742	0.049288	6.57813	5.87491	0.70322	0.704794	0.223	5.92262	0.806	Kgalagadi Agric 2	Kgalagadi Agric 2	8914.63	Kgalagadi Agric 2	4.2	4.2.1
439	21.9	-23.9	6856	439 Total	23	0	0	0	0	0	0	0	0	0	0	0	0	0	2.68983	0	0	0	0	0	0	91.2521	8.52445	6.37416	234.474	2300	3.20105	0.201744	0.089699	1.50144	5.02228	0.028345	4.99394	3.4925	1.50144	1.50144	0	3.52084	0.805	Kgalagadi Agric 2	Kgalagadi Agric 2	8914.63	Kgalagadi Agric 2	4.2	4.2.1
440	21.9	-23.7	6879	440 Total	22	0	0	0	0	0	0	0	0	0	0	4.51921	0	0	1.93944	0	0	0	0	0	1.78709	9.90957	0.223929	0	0	2200	0.363421	0.005541	0	0	0.473602	0.10464	0.368962	0.368962	0	0.004675	100	0.468926	21.318	Kgalagadi Agric 2	Kgalagadi Agric 2	8914.63	Kgalagadi Agric 2	4.2	4.2.1
441	21.9	-23.5	6902	441 Total	22	0	0	0	0	0	0	0	0.245515	0.433941	0	7.89753	0	0	1.7007	0	0	0	0	0	1.13089	38.9876	1.34357	0	14.0482	2200	1.42982	0.033243	0	0.094046	1.7291	0.171984	1.55711	1.46306	0.094046	0.097005	3.05	1.63209	10.356	Kgalagadi Agric 2	Kgalagadi Agric 2	8914.63	Kgalagadi Agric 2	4.2	4.2.1
442	21.9	-23.3	6925	442 Total	22	0	0	0	0	0	0	3.61053	1.39472	0	0	0.451371	0	0	0.546352	0.451921	0	0	0	0	0.245475	49.3457	0	2.34212	8.48623	2200	1.80969	0	0.034457	0.056811	2.02427	0.123306	1.90096	1.84415	0.056811	0.057453	1.117	1.96681	6.237	KTP WMA	Western corridor	25876.3	Southern Conservation Zone	2.3	2.3.5
443	21.9	-23.1	6949	443 Total	23	0	0	0	0	0	0	0	0.901644	0	0	0	0	0	0.548695	0	0	0	0	0	0.708422	1.22758	0	0	0	2300	0.043062	0	0	0	0.067815	0.024752	0.043062	0.043062	0	0.001773	100	0.066042	34.796	KTP WMA	Western corridor	25876.3	Southern Conservation Zone	2.3	2.3.5
444	21.9	-22.9	6974	444 Total	24	0	0	0	0	0	0	0	0.462376	0	0	0	0	0	1.37043	0	0	0	0	1.80586	3.6894	38.8189	0	13.2952	0	2400	1.305	0	0.179297	0	1.5213	0.037009	1.48429	1.4843	0	0.014718	100	1.50659	1.48	KTP WMA	Western corridor	25876.3	Southern Conservation Zone	2.3	2.3.5
445	21.9	-22.7	6999	445 Total	24	0	0	0	0	0	0	0	0	1.03192	0	2.31607	0	0	2.73332	0.68795	0	0	1.61832	3.28007	3.99467	45.6889	0	12.5779	0	2400	1.53595	0	0.169624	0	1.82091	0.115339	1.70558	1.70558	0	0.028188	100	1.79272	4.861	KTP WMA	Western corridor	25876.3	Southern Conservation Zone	2.3	2.3.5
446	21.9	-22.5	7024	446 Total	24	0	0	0	0	0	0	0	3.16464	0	0	0	0	0	1.35356	0	0	0	4.00434	0.46855	3.49451	116.347	4.11405	4.45289	48.6234	2400	3.91133	0.093309	0.060051	0.298384	4.46415	0.101081	4.36307	4.06468	0.298384	0.32795	9.015	4.1362	1.729	KTP WMA	Western corridor	25876.3	Southern Conservation Zone	2.3	2.3.5
447	21.9	-22.3	7049	447 Total	24	0	0	0	0	0	0	0	0	0	0	1.24953	0	0	2.93687	0	0	0	0	0.50362	1.98211	26.6878	4.20207	0	0	2400	0.897181	0.095305	0	0	1.04846	0.05597	0.992486	0.992486	0	0.00639	100	1.04207	4.758	KTP WMA	Western corridor	25876.3	Southern Conservation Zone	2.3	2.3.5
448	21.9	-22.1	7074	448 Total	24	0	0	0	0	0	0	0	0	0	0	0	0	0	0	0	0	0	0	1.77243	0.936402	47.6423	0.285381	8.06114	44.8629	2400	1.60162	0.006473	0.108712	0.275307	2.00012	0.008007	1.99211	1.71681	0.275307	0.283314	2.826	1.71681	0	KTP WMA	Western corridor	25876.3	Southern Conservation Zone	2.3	2.3.5
449	21.9	-21.9	7095	449 Total	20	0	0	0	0	0	0	0	0.252967	1.4884	0	0	0	0	0	0	0	0	0	0	1.22562	98.8269	0	0	0	2000	3.98679	0	0	0	4.0262	0.03941	3.98679	3.98679	0	0.003527	100	4.02267	0.892	Ghanzi Agric	Ghanzi farms	14376.5	Ghanzi Agric	4.3	4.3.2
450	21.9	-21.7	7116	450 Total	20	0	0	3.60696	0	1.49887	0	8.84821	2.78313	10.5714	0	1.38549	0	0	1.1799	2.61381	0	0	2.59517	0.520719	2.44259	33.8765	6.20991	0	0	2000	1.36662	0.169012	0	0	2.29594	0.760305	1.53563	1.53563	0	0.024352	100	2.27158	32.398	Ghanzi Agric	Ghanzi farms	14376.5	Ghanzi Agric	4.3	4.3.2
451	21.9	-21.5	7137	451 Total	20	0	0	11.9408	0	0	0	20.1841	12.506	18.6173	0	0	0	0	0	0	0	0	3.29391	0.75484	1.00152	187.956	13.8135	21.2187	92.4327	2000	7.58236	0.375957	0.343384	0.680671	10.6207	1.63836	8.98237	8.3017	0.680671	0.705906	3.575	9.91482	16.27	Ghanzi Agric	Ghanzi farms	14376.5	Ghanzi Agric	4.3	4.3.2
452	21.9	-21.3	7158	452 Total	20	0	0	0	0	5.47593	0	0	2.01612	18.0447	0	4.10532	0	0	3.00529	0.7589	0	0	0.45141	1.42237	1.04893	82.2221	7.0856	1.27635	3.29865	2000	3.31693	0.192845	0.020655	0.024291	4.24868	0.693951	3.55472	3.53043	0.024291	0.035518	31.609	4.21316	16.205	Ghanzi Agric	Ghanzi farms	14376.5	Ghanzi Agric	4.3	4.3.2
453	21.9	-21.1	7181	453 Total	22	0	0	0	0	0	0	0	2.65369	6.92242	0	0	0	0	0.499624	0	0	0	0	0.718013	2.01597	33.2123	0.224013	0	0	2200	1.21802	0.005543	0	0	1.41806	0.194497	1.22356	1.22356	0	0.00782	100	1.41024	13.237	Xaixai	Xaixai	15597	Xaixai Conservation Zone	1.6	1.6.1
454	21.9	-20.9	7242	454 Total	60	0	0	0	0	0	0	0	2.2716	1.81576	0	0	0	0	0	0	0	0	0	2.5934	4.53155	158.398	8.72324	11.7471	133.477	2400	5.32498	0.197847	0.15842	0.8191	6.592	0.091658	6.50034	5.68124	0.8191	0.838397	2.302	5.7536	1.258	Xaixai	Xaixai	15597	Xaixai Conservation Zone	1.6	1.6.1
455	21.9	-20.7	7303	455 Total	60	0	0	0	0	0	0	0	2.37437	5.72989	0	0	0	0	1.47084	0	0	0	0	2.19841	6.07126	86.6048	10.3042	5.00411	21.9764	2400	2.91145	0.233704	0.067485	0.134861	3.52477	0.177275	3.3475	3.21264	0.134861	0.156567	13.864	3.3682	4.619	Xaixai	Xaixai	15597	Xaixai Conservation Zone	1.6	1.6.1
456	21.9	-20.5	7364	456 Total	60	0	0	0	0	0	0	0	32.8619	1.45417	0	0	0	0	0.780394	0	0	0	0	0.83425	13.4576	0	0	0	0	2400	0	0	0	0	0.66824	0.66824	0	0	0	0.034985	100	0.633255	100	Xaixai	Xaixai	15597	Xaixai Conservation Zone	1.6	1.6.1
457	21.9	-20.3	7425	457 Total	60	1.25138	0	0	0	0	0	0	40.725	13.387	0	0	0	0	0.726286	0	0	0	0	4.31851	8.92873	0	0	0	0	2400	0	0	0	0	1.09103	1.09103	0	0	0	0.03545	100	1.05558	100	Xaixai	Xaixai	15597	Xaixai Conservation Zone	1.6	1.6.1
458	21.9	-20.1	7486	458 Total	60	0	0	0	0	0	0	0	22.7639	0.952308	0	0	0	0	0.417125	0.552919	0	0	0	1.25138	6.50129	0	0	0	0	2400	0	0	0	0	0.460238	0.460238	0	0	0	0.019659	100	0.440579	100	Xaixai	Xaixai	15597	Xaixai Conservation Zone	1.6	1.6.1
459	21.9	-19.9	7502	459 Total	15	0	0	0	0	0	0	0	0	0	0	0.217659	0	0	13.0308	0.287995	0	0	0	0	0.431994	11.1339	5.90699	0.227977	18.3735	2400	0.374295	0.133973	0.003074	0.112751	0.762327	0.138233	0.624094	0.511342	0.112751	0.113787	0.91	0.648539	21.155	Ngami Agric	Aha hills	14168.8	Ngami Agric	3.1	3.1.1
460	21.9	-19.7	7518	460 Total	15	0	0	0	0	0	0	0	0.248899	0	0	0	0	0	0	0	0	0	0	0	0	0	0	0	0	2400	0	0	0	0	0.00455	0.00455	0	0	0	0	-99	0.00455	100	Ngami Agric	Aha hills	14168.8	Ngami Agric	3.1	3.1.1
461	21.9	-19.5	7534	461 Total	15	0	0	0	0	0	0	0.746697	1.16568	0	0	0	0	0	0	0	0	0	0	0	0.545981	0	0	0	0	2400	0	0	0	0	0.037277	0.037277	0	0	0	0.001309	100	0.035967	100	Ngami Agric	Aha hills	14168.8	Ngami Agric	3.1	3.1.1
462	21.9	-19.3	7550	462 Total	15	0	0	0	0	1.82381	0	2.70265	0	0	0	0	0	0	0	0	0	0	0	0	0.929791	0	0	0	0	2400	0	0	0	0	0.096657	0.096657	0	0	0	0.00223	100	0.094427	100	Ngami Agric	Aha hills	14168.8	Ngami Agric	3.1	3.1.1
463	21.9	-19.1	7566	463 Total	15	0	0	0	0	0	0	0	0	0	0	0	0	0	0.536908	0	0	0	0	0	0.287996	1.86566	0	0	0	2400	0.062719	0	0	0	0.068832	0.006113	0.062719	0.062719	0	0.000691	100	0.068141	7.957	Ngami Agric	Aha hills	14168.8	Ngami Agric	3.1	3.1.1
464	21.9	-18.9	7573	464 Total	6	0	0	0	0	0.406841	0	0	0	0	0	0	0	0	0.13564	0	0	0	0	0	0	0	0	0	0	2400	0	0	0	0	0.010597	0.010597	0	0	0	0	-99	0.010597	100	Ngami Agric	Aha hills	14168.8	Ngami Agric	3.1	3.1.1
465	21.9	-18.7	7585	465 Total	11	0	0	0	0	0	0	0	0	0.10171	0	0	0	0	0	0	0	0	0	0	0	0	0	0	0	1400	0	0	0	0	0.002961	0.002961	0	0	0	0	-99	0.002961	100	Ngami Agric	Aha hills	14168.8	Ngami Agric	3.1	3.1.1
466	21.9	-18.5	7610	466 Total	24	0	0	0	0	0	0	0	0	0	0	0	0	0	0.640954	0	0	0	0	0	0.822727	55.2918	0.304607	19.5236	46.1128	2400	1.85878	0.006909	0.263293	0.282978	2.62637	0.214415	2.41196	2.12898	0.282978	0.284951	0.692	2.13545	0.303	Ngami Agric	Panhandle	12059.6	Ngami Agric	3.1	3.1.3
467	21.9	-18.3	7632	467 Total	21	0	0	0	0	0	0	0	0	0	0	0	0	0	0	0	0	0	0	0	0	267.345	3.26808	58.686	131.693	2100	10.2714	0.08471	0.904494	0.9236	13.9568	1.77261	12.1842	11.2606	0.9236	0.9236	0	11.2606	0	Ngami Agric	Panhandle	12059.6	Ngami Agric	3.1	3.1.3
473	22.1	-26.5	7638	473 Total	5	0	0	0	0	0	0	0	0	0	0	0	0	0	5.28478	0	0	0	0	0.247665	0.101911	22.2431	0.796032	1.71409	23.6634	2000	0.897312	0.021665	0.027739	0.174256	1.18627	0.065302	1.12097	0.946716	0.174256	0.175515	0.717	1.01076	6.336	Kgalagadi Agric 1	Kgalagadi Agric 1	84989.3	Kgalagadi Agric 1	4.1	4.1.1
474	22.1	-26.3	7644	474 Total	5	0	0	0	0	0	0	1.01911	1.68654	0.518521	0	1.11069	0	0	1.22449	0	0	0	0	0.123833	0.52185	5.68749	0.548368	0.548367	0	2000	0.22944	0.014925	0.008874	0	0.362883	0.109644	0.253239	0.253239	0	0.001985	100	0.360898	29.831	Kgalagadi Agric 1	Kgalagadi Agric 1	84989.3	Kgalagadi Agric 1	4.1	4.1.1
475	22.1	-26.1	7650	475 Total	5	0	0	0	0	0	0	0	0.103704	2.86103	0	0.334644	0	0	0.205615	0	0	0	0	0.123833	0.995259	0	0	0	0	2000	0	0	0	0	0.072825	0.072825	0	0	0	0.003347	100	0.069478	100	Kgalagadi Agric 1	Kgalagadi Agric 1	84989.3	Kgalagadi Agric 1	4.1	4.1.1
476	22.1	-25.9	7658	476 Total	7	0	0	0	0	0	0	0	0	0	0	1.20873	0	0	0	0	0	0	0	0	0.35083	1.11881	0.610262	0	0	2200	0.041031	0.015099	0	0	0.07807	0.02194	0.05613	0.05613	0	0.000918	100	0.077152	27.248	Kgalagadi Agric 1	Kgalagadi Agric 1	84989.3	Kgalagadi Agric 1	4.1	4.1.1
477	22.1	-25.7	7683	477 Total	24	0	0	0	0	0	0	0	3.17698	0	0	8.01101	0	0	2.09264	0	0	0	0.994165	0	1.67995	10.2737	0	0	0	2400	0.345378	0	0	0	0.561209	0.215832	0.345378	0.345378	0	0.00891	100	0.552299	37.465	KTP WMA	KTP buffer	21563.1	Southern Conservation Zone	2.3	2.3.3
478	22.1	-25.5	7708	478 Total	24	0	0	0.95777	0	0	0	0	15.5498	0	0	0.294589	0	0	0.237847	0	0	0	0.198833	0.225072	2.12737	0	0	0	0	2400	0	0	0	0	0.330481	0.330481	0	0	0	0.00681	100	0.323671	100	KTP WMA	KTP buffer	21563.1	Southern Conservation Zone	2.3	2.3.3
479	22.1	-25.3	7733	479 Total	24	0	0	0	0	0	0	0	8.58545	0	0	2.15376	0	0	0.59611	0	0	0	0.198833	0	1.75021	0	0	0	0	2400	0	0	0	0	0.202462	0.202462	0	0	0	0.005174	100	0.197288	100	KTP	KTP	26210	Southern Conservation Zone	2.2	2.2.1
480	22.1	-25.1	7758	480 Total	24	0	0	0	0	0	0	0	25.8754	0	0	1.72186	0	0	0.475693	0	0	0	0	0.451072	0.527459	0	0	0	0	2400	0	0	0	0	0.507957	0.507957	0	0	0	0.002731	100	0.505226	100	KTP	KTP	26210	Southern Conservation Zone	2.2	2.2.1
481	22.1	-24.9	7789	481 Total	30	0	0	0	0	0	0	0	15.2376	1.98808	0	4.27947	0	0	2.47834	2.033	0	0	0	0.207868	2.07926	0	0	0	0	2400	0	0	0	0	0.426269	0.426269	0	0	0	0.005662	100	0.420607	100	KTP	KTP	26210	Southern Conservation Zone	2.2	2.2.1
482	22.1	-24.7	7820	482 Total	30	0	0	3.05965	0	0	0	0	32.5057	0.462757	0	6.09114	0	0	1.06341	0.254125	0	0	0	0.294744	2.38688	0	0	0	0	2400	0	0	0	0	0.821753	0.821753	0	0	0	0.006682	100	0.815071	100	KTP WMA	KTP buffer	21563.1	Southern Conservation Zone	2.3	2.3.3
483	22.1	-24.5	7851	483 Total	30	0	0	0	0	0	0	0	14.723	0.415737	0	7.77089	0	0	2.10126	0.254125	0	0	0	0	0.770655	0	0	0	0	2400	0	0	0	0	0.425019	0.425019	0	0	0	0.001848	100	0.423171	100	KTP WMA	KTP buffer	21563.1	Southern Conservation Zone	2.3	2.3.3
484	22.1	-24.3	7882	484 Total	30	0	0	0.234449	0	0	0	0	2.68543	0	0	16.4994	0	0	4.0465	0	0	0	0.207868	0.207868	2.29501	0	0	0	0	2400	0	0	0	0	0.368113	0.368113	0	0	0	0.0072	100	0.360913	100	Kgalagadi Agric 2	Kgalagadi Agric 2	8914.63	Kgalagadi Agric 2	4.2	4.2.1
485	22.1	-24.1	7913	485 Total	30	0	0	0	0	0	0	0	1.01026	0.207868	0	2.33784	0	0	2.28742	0	0	0	0.231379	0	2.2458	0	0	0	0	2400	0	0	0	0	0.08889	0.08889	0	0	0	0.006522	100	0.082368	100	Kgalagadi Agric 2	Kgalagadi Agric 2	8914.63	Kgalagadi Agric 2	4.2	4.2.1
486	22.1	-23.9	7938	486 Total	24	0	0	0	0	0	0	0	0	1.21399	0	1.01166	0	0	3.54693	0	0	0	0	0.585611	1.30446	171.374	4.18067	3.66056	167.69	2400	5.7612	0.09482	0.049366	1.02906	7.01203	0.077597	6.93444	5.90538	1.02906	1.03409	0.487	5.97795	1.214	Kgalagadi Agric 2	Kgalagadi Agric 2	8914.63	Kgalagadi Agric 2	4.2	4.2.1
487	22.1	-23.7	7963	487 Total	24	0	0	0	0	0	0	2.36721	0	1.41718	0	0.25333	0	0	2.58024	0	0	0	2.99215	0	1.15884	5.4902	0	0	0	2400	0.184567	0	0	0	0.302679	0.118112	0.184567	0.184567	0	0.017472	100	0.285208	35.287	Kgalagadi Agric 2	Kgalagadi Agric 2	8914.63	Kgalagadi Agric 2	4.2	4.2.1
488	22.1	-23.5	7988	488 Total	24	0	0	0	0	0	0	0.588947	4.13028	0.252356	0	5.42565	0	0	2.77741	0.667699	0	0	10.1507	0	1.36898	1.61865	0	0	0	2400	0.054415	0	0	0	0.318381	0.263966	0.054415	0.054415	0	0.053126	100	0.265255	79.486	KTP WMA	Eastern corridor	12428.4	Southern Conservation Zone	2.3	2.3.2
489	22.1	-23.3	8013	489 Total	24	0	0	0.292805	0	0	0	0.250515	8.90864	0.834716	0	0.294473	0	0	1.87297	0	0	0	0	0	0	0	0	0	0	2400	0	0	0	0	0.21543	0.21543	0	0	0	0	-99	0.21543	100	KTP WMA	Western corridor	25876.3	Southern Conservation Zone	2.3	2.3.5
490	22.1	-23.1	8038	490 Total	24	0	0	0	0	0	0	0.252356	1.81201	0	0	0	0	0	1.10804	0.757069	0	0	0	0	0.613618	0	0	0	0	2400	0	0	0	0	0.056347	0.056347	0	0	0	0.001472	100	0.054875	100	KTP WMA	Western corridor	25876.3	Southern Conservation Zone	2.3	2.3.5
491	22.1	-22.9	8063	491 Total	24	0	0	0	0	0	0	0	0	0	0	0	0	0	0.651673	0	0	0	0	0.864468	2.72636	60.4159	0.6906	3.32076	0	2400	2.03104	0.015663	0.044783	0	2.10742	0.015929	2.09149	2.09149	0	0.009348	100	2.09807	0.314	KTP WMA	Western corridor	25876.3	Southern Conservation Zone	2.3	2.3.5
492	22.1	-22.7	8088	492 Total	24	0	0	0	0	0	0	0	2.48225	0	0	0	0	0	0.792813	0	0	0	0	0.965182	2.04307	0	0.472618	0	0	2400	0	0.010719	0	0	0.072135	0.061416	0.010719	0.010719	0	0.008037	100	0.064098	83.277	KTP WMA	Western corridor	25876.3	Southern Conservation Zone	2.3	2.3.5
493	22.1	-22.5	8113	493 Total	24	0	0	0	0	0	0	0	8.62819	0	0	0	0	0	0.438299	0	0	0	0	2.02117	0.860236	0	0	0	0	2400	0	0	0	0	0.170772	0.170772	0	0	0	0.008633	100	0.162139	100	KTP WMA	Western corridor	25876.3	Southern Conservation Zone	2.3	2.3.5
494	22.1	-22.3	8138	494 Total	24	0	0	0	0	0	0	0	1.85914	0	0	1.90691	0	0	0.808506	0	0	0	0	1.36434	1.94593	0	0	0	0	2400	0	0	0	0	0.08165	0.08165	0	0	0	0.009101	100	0.072549	100	KTP WMA	Western corridor	25876.3	Southern Conservation Zone	2.3	2.3.5
495	22.1	-22.1	8163	495 Total	24	0	0	0	0	0	0	0	2.38364	0	0	0	0	0	1.52154	0	0	0	0	0.208099	3.04534	13.5023	0	0	0	2400	0.453916	0	0	0	0.520831	0.066915	0.453916	0.453916	0	0.00798	100	0.512851	11.492	KTP WMA	Western corridor	25876.3	Southern Conservation Zone	2.3	2.3.5
496	22.1	-21.9	8188	496 Total	24	0	0	0	0	0	0	0	0.867964	0	0	1.07744	0	0	0.874467	0.249618	0	0	0	0.268454	0.805362	143.372	1.72377	2.9086	44.2111	2400	4.81982	0.039096	0.039225	0.271308	5.21598	0.046527	5.16945	4.89814	0.271308	0.274112	1.023	4.94187	0.885	Ghanzi Agric	Ghanzi farms	14376.5	Ghanzi Agric	4.3	4.3.2
497	22.1	-21.7	8209	497 Total	20	0	0	0	0	0	0	0	0	6.34389	0	0.253602	0	0	0	1.91064	0	0	22.3524	0.499415	1.00975	130.863	3.4572	0	0	2000	5.27918	0.094093	0	0	5.66097	0.287694	5.37327	5.37327	0	0.136563	100	5.52441	2.736	Ghanzi Agric	Ghanzi farms	14376.5	Ghanzi Agric	4.3	4.3.2
498	22.1	-21.5	8230	498 Total	20	0	0	0	0	0	0	0	0	6.8425	0	0	0	0	1.66036	1.5354	0	0	0	1.91027	2.60939	123.374	2.84623	3.57912	11.4455	2000	4.97704	0.077465	0.057921	0.084284	5.3849	0.188187	5.19671	5.11243	0.084284	0.099244	15.074	5.28566	3.277	Ghanzi Agric	Ghanzi farms	14376.5	Ghanzi Agric	4.3	4.3.2
499	22.1	-21.3	8251	499 Total	20	0	0	0	0	0	0	0	0	17.3346	0	0	0	0	0.206955	1.28187	0	0	0	0.475409	2.06836	151.392	2.86703	2.6092	44.427	2000	6.10732	0.078031	0.042225	0.327159	6.92973	0.375001	6.55473	6.22758	0.327159	0.334966	2.331	6.59477	5.568	Ghanzi Agric	Ghanzi farms	14376.5	Ghanzi Agric	4.3	4.3.2
500	22.1	-21.1	8274	500 Total	22	0	0	0	0	0	0	0	0	9.15914	0	0	0	0	1.05804	1.3046	0	0	0	1.01232	2.39725	131.863	1.29272	3.38265	9.38326	2200	4.83591	0.031985	0.049765	0.062816	5.18224	0.201761	4.98048	4.91766	0.062816	0.072677	13.568	5.10956	3.756	Ghanzi Agric	Ghanzi farms	14376.5	Ghanzi Agric	4.3	4.3.2
501	22.1	-20.9	8299	501 Total	24	0	0	0	0	0	0	0	0	1.18109	0	0	0	0	5.97522	0	0	0	0	1.422	0.958733	87.9342	12.1194	0.228736	5.22534	2400	2.95614	0.274873	0.003085	0.032066	3.35348	0.087322	3.26616	3.2341	0.032066	0.038987	17.752	3.3145	2.426	Ngami Agric	Ngami South	27956.8	Ngami Agric	3.1	3.1.2
502	22.1	-20.7	8324	502 Total	24	0	0	0	0	0	0	0	0	2.47903	0	0	0	0	3.46332	0.800204	0	0	0	0.627521	1.78786	48.8361	1.31636	1.92695	21.5182	2400	1.64175	0.029856	0.025987	0.132049	1.91898	0.089334	1.82965	1.6976	0.132049	0.138376	4.572	1.7806	4.662	Ngami Agric	Ngami South	27956.8	Ngami Agric	3.1	3.1.2
503	22.1	-20.5	8349	503 Total	24	0	0	0	0	0	0	0.203872	1.1992	0	0	1.328	0	0	2.22949	0	0	0	0	1.62899	0.923314	1.7488	3.68186	0	0	2400	0.058791	0.083506	0	0	0.219415	0.077119	0.142297	0.142297	0	0.007509	100	0.211906	32.849	Ngami Agric	Ngami South	27956.8	Ngami Agric	3.1	3.1.2
504	22.1	-20.3	8374	504 Total	24	0	0	0	0	0	0	0	3.85197	0.62704	0	0	0	0	2.72905	0	0	0	0	1.04603	0.914194	0	0	0	0	2400	0	0	0	0	0.114211	0.114211	0	0	0	0.005592	100	0.108619	100	Ngami Agric	Ngami South	27956.8	Ngami Agric	3.1	3.1.2
505	22.1	-20.1	8399	505 Total	24	0	0	0	0	0	0	0	2.09495	1.33297	0	0	0	0	2.37955	0	0	0	0	0.627039	1.2066	1.30845	1.9617	1.33394	0	2400	0.043987	0.044492	0.017989	0	0.196363	0.089894	0.106468	0.106468	0	0.004932	100	0.19143	44.383	Ngami Agric	Ngami South	27956.8	Ngami Agric	3.1	3.1.2
506	22.1	-19.9	8415	506 Total	15	0	0	0	0	0	0	0	0.37653	0.971912	0	0	0	0	0.703213	0.895293	0	0	0	0.236409	0.259986	8.39856	0	0	4.72817	2400	0.282339	0	0	0.029015	0.349871	0.038516	0.311355	0.282339	0.029015	0.030407	4.578	0.319463	11.621	Ngami Agric	Ngami South	27956.8	Ngami Agric	3.1	3.1.2
507	22.1	-19.7	8431	507 Total	15	0	0	0	0	0	0	0	0	0	0	0	0	0	0.700206	0	0	0	0	0	0	29.4622	1.64283	1.80418	2.33402	2400	0.990449	0.03726	0.024331	0.014323	1.34429	0.277931	1.06636	1.05204	0.014323	0.014323	0	1.05911	0.668	Ngami Agric	Ngami South	27956.8	Ngami Agric	3.1	3.1.2
508	22.1	-19.5	8447	508 Total	15	0	0	0	0	0.298431	0	0	0	0.688351	0	0	0	0	0.143442	0	0	0	0	0	0.531519	76.0211	1.4282	3.45239	78.6117	2400	2.55565	0.032392	0.046558	0.482412	3.23585	0.118845	3.11701	2.6346	0.482412	0.483687	0.264	2.65451	0.75	Ngami Agric	Ngami South	27956.8	Ngami Agric	3.1	3.1.2
509	22.1	-19.3	8463	509 Total	15	0	0	0	0	42.8373	0	6.25537	0.448988	0.939477	0	0	0	0	0.236409	0	0	0	0	0.298699	0	2.46722	0	3.67315	25.4945	2400	0.082942	0	0.049536	0.156451	1.41083	1.1219	0.288928	0.132478	0.156451	0.157422	0.617	1.25341	89.431	Ngami Agric	Ngami South	27956.8	Ngami Agric	3.1	3.1.2
510	22.1	-19.1	8479	510 Total	15	0	0	0	0	0	0	2.68829	0	0.896096	0	0	0	0	1.53801	0	0	0	0	0	0.143442	0	0	0	0	2400	0	0	0	0	0.083875	0.083875	0	0	0	0.000344	100	0.083531	100	Ngami Agric	Aha hills	14168.8	Ngami Agric	3.1	3.1.1
511	22.1	-18.9	8489	511 Total	9	0	0	0	0	0.508969	0	0	0	0	0	0	0	0	0	0	0	0	0	0	0.098761	0	0	0	0	2400	0	0	0	0	0.01178	0.01178	0	0	0	0.000237	100	0.011544	100	Ngami Agric	Aha hills	14168.8	Ngami Agric	3.1	3.1.1
512	22.1	-18.7	8512	512 Total	22	0	0	0	0	0	0	0.394388	0	0.197194	0	0	0	3.48101	0	0	0	0	0	0	1.39467	101.292	1.72056	21.0575	23.9443	2200	3.71475	0.042571	0.309796	0.160295	4.31797	0.090557	4.22742	4.06712	0.160295	0.163944	2.226	4.11925	1.265	Ngami Agric	Panhandle	12059.6	Ngami Agric	3.1	3.1.3
513	22.1	-18.5	8535	513 Total	22	0	0	0	0	0	0	0	0	2.36633	0	0	0	2.40116	0	0.318897	0	0	0	0	1.80575	260.581	0.230785	19.6836	82.2137	2200	9.55649	0.00571	0.289582	0.550381	14.256	3.85379	10.4022	9.85178	0.550381	0.555105	0.851	9.92581	0.746	Ngami Agric	Panhandle	12059.6	Ngami Agric	3.1	3.1.3
514	22.1	-18.3	8555	514 Total	19	0	0	0	0	0	0	0	0	1.81269	0	0	0	0	0	0	0	0	0	0	0.749641	3.92932	0	0.823706	0	1900	0.166856	0	0.014032	0	1.90208	1.72119	0.180888	0.180888	0	0.002271	100	0.219776	17.694	Ngami Agric	Panhandle	12059.6	Ngami Agric	3.1	3.1.3
515	22.1	-18.1	8557	515 Total	1	0	0	0	0	0	0	0	0	0	0	0	0	0	0	0	0	0	0	0	0	0	0	0	0	100	0	0	0	0	0	0	0	0	0	0	-99	0	-99
516	22.1	-17.9	8559	516 Total	1	0	0	0	0	0	0	0	0	0	0	0	0	0	0	0	0	0	0	0	0	0	0	0	0	100	0	0	0	0	0	0	0	0	0	0	-99	0	-99
521	22.3	-26.3	8565	521 Total	5	0	0	0	0	0	0	0	0	0	0	0	0	0	0.634711	0	0	0	0	0.112247	0	9.01032	2.11611	2.51353	17.6478	2000	0.363487	0.057593	0.040677	0.129957	0.599844	0.008129	0.591714	0.461757	0.129957	0.130395	0.336	0.469449	1.639	Kgalagadi Agric 1	Kgalagadi Agric 1	84989.3	Kgalagadi Agric 1	4.1	4.1.1
522	22.3	-26.1	8571	522 Total	5	0	0	0	0	0	0	0	0	0	0	0	0	0	1.41973	0	0	0	0	0	0	29.6421	1.07043	3.98394	65.6946	2000	1.19579	0.029133	0.064472	0.483773	1.79038	0.017205	1.77317	1.2894	0.483773	0.483773	0	1.30661	1.317	Kgalagadi Agric 1	Kgalagadi Agric 1	84989.3	Kgalagadi Agric 1	4.1	4.1.1
523	22.3	-25.9	8580	523 Total	8	0	0	0	0	0	0	0	0	0	0	0	0	0	0.249874	0	0	0	0	0.828351	0.828351	39.3151	0.861623	3.67225	21.643	2000	1.58602	0.02345	0.059428	0.159378	1.83692	0.008643	1.82827	1.6689	0.159378	0.164993	3.403	1.67192	0.181	Kgalagadi Agric 1	Kgalagadi Agric 1	84989.3	Kgalagadi Agric 1	4.1	4.1.1
524	22.3	-25.7	8590	524 Total	9	0	0	0	0	0	0	0	0	1.97162	0	0	0	0	0	0	0	0	0	0.124937	0.45354	61.9387	1.25253	6.39044	63.8105	2100	2.37969	0.032466	0.098492	0.447522	2.99815	0.039976	2.95817	2.51065	0.447522	0.449229	0.38	2.54892	1.501	Kgalagadi Agric 1	Kgalagadi Agric 1	84989.3	Kgalagadi Agric 1	4.1	4.1.1
525	22.3	-25.5	8615	525 Total	24	0	0	0.301958	0	0	0	0.298292	9.58481	0	0	13.173	0	0	4.80474	0.493672	0	0	0	0	1.31265	3.84132	0	0	0	2400	0.129136	0	0	0	0.585727	0.456591	0.129136	0.129136	0	0.003148	100	0.582579	77.834	KTP WMA	KTP buffer	21563.1	Southern Conservation Zone	2.3	2.3.3
526	22.3	-25.3	8640	526 Total	24	0	0	0.298292	0	0	0	3.57951	17.824	0.584089	0	3.60889	0	0	3.9026	0	0	0	0	0.224494	1.70777	0	0	0	0	2400	0	0	0	0	0.517843	0.517843	0	0	0	0.004825	100	0.513018	100	KTP WMA	KTP buffer	21563.1	Southern Conservation Zone	2.3	2.3.3
527	22.3	-25.1	8665	527 Total	24	0	0	0	0	0	0	0	18.8779	0.448988	0	4.76636	0	0	0	0	0	0	0.267337	0	1.53735	0	0	0	0	2400	0	0	0	0	0.433679	0.433679	0	0	0	0.005	100	0.42868	100	KTP WMA	KTP buffer	21563.1	Southern Conservation Zone	2.3	2.3.3
528	22.3	-24.9	8690	528 Total	24	0	0	0	0	0	0	0	18.2196	0	0	11.3909	0	0	2.86061	0	0	0	1.3208	1.05861	7.66202	0	0	0	0	2400	0	0	0	0	0.571825	0.571825	0	0	0	0.028301	100	0.543524	100	KTP WMA	KTP buffer	21563.1	Southern Conservation Zone	2.3	2.3.3
529	22.3	-24.7	8715	529 Total	24	0	0	0	0	0	0	0	13.9142	2.40133	0	1.13711	0	0	2.86158	0	0	0	1.87402	0.914872	4.59596	0	0	0	0	2400	0	0	0	0	0.365343	0.365343	0	0	0	0.023198	100	0.342145	100	KTP WMA	KTP buffer	21563.1	Southern Conservation Zone	2.3	2.3.3
530	22.3	-24.5	8740	530 Total	24	0	0	0	0	0	0	0	4.43554	2.29047	0	6.37262	0	0	0.290197	0	0	0	0	0	3.04496	0	0	0	0	2400	0	0	0	0	0.231807	0.231807	0	0	0	0.007302	100	0.224504	100	KTP WMA	Eastern corridor	12428.4	Southern Conservation Zone	2.3	2.3.2
531	22.3	-24.3	8765	531 Total	24	0	0	8.3513	0	0	0	0	9.93871	0.416449	0	1.35501	0	0	2.03269	0	0	0	0	0	1.52826	0	0	0	0	2400	0	0	0	0	0.516531	0.516531	0	0	0	0.003665	100	0.512866	100	KTP WMA	Eastern corridor	12428.4	Southern Conservation Zone	2.3	2.3.2
532	22.3	-24.1	8790	532 Total	24	0	0	0	0	0	0	0	3.93284	0.451422	0	0.462918	0	0	0.22596	0	0	0	0	0	2.0175	0	0	0	0	2400	0	0	0	0	0.094055	0.094055	0	0	0	0.004838	100	0.089217	100	KTP WMA	Eastern corridor	12428.4	Southern Conservation Zone	2.3	2.3.2
533	22.3	-23.9	8815	533 Total	24	0	0	0	0	0	0	0	0.97858	1.12267	0	0.507719	0	0	1.20262	0	0	0	0	0	0.25692	0	0	0	0	2400	0	0	0	0	0.05781	0.05781	0	0	0	0.000616	100	0.057194	100	Kgalagadi Agric 2	Kgalagadi Agric 2	8914.63	Kgalagadi Agric 2	4.2	4.2.1
534	22.3	-23.7	8840	534 Total	24	0	0	0	0	0	0	0	1.45146	0	0	2.05492	0	0	3.05294	0	0	0	0	0	0.737194	0	0	0	0	2400	0	0	0	0	0.09189	0.09189	0	0	0	0.001768	100	0.090122	100	KTP WMA	Eastern corridor	12428.4	Southern Conservation Zone	2.3	2.3.2
535	22.3	-23.5	8865	535 Total	24	0	0	0	0	0	0	0	2.58604	0	0	3.31498	0	0	0.975711	0.786241	0	0	0	0	0.77076	0	0	0	0	2400	0	0	0	0	0.117647	0.117647	0	0	0	0.001848	100	0.115798	100	KTP WMA	Eastern corridor	12428.4	Southern Conservation Zone	2.3	2.3.2
536	22.3	-23.3	8890	536 Total	24	0	0	0	0	0	0	8.43323	3.92308	0	0	3.99818	0	0	2.39155	0	0	0	0	0	1.51195	5.84525	0.995978	0	0	2400	0.196503	0.022589	0	0	0.547893	0.3288	0.219093	0.219092	0	0.003626	100	0.544266	59.745	KTP WMA	Western corridor	25876.3	Southern Conservation Zone	2.3	2.3.5
537	22.3	-23.1	8915	537 Total	24	0	0	0	0	0	0	0	2.98637	0	0	3.22261	0	0	3.84061	0	0	0	0	0	1.01857	0	0	0	0	2400	0	0	0	0	0.147192	0.147192	0	0	0	0.002443	100	0.144749	100	KTP WMA	Western corridor	25876.3	Southern Conservation Zone	2.3	2.3.5
538	22.3	-22.9	8940	538 Total	24	0	0	0	0	0	0	0	0.853868	1.8979	0	0	0	0	0.929428	0	0	0	0	0.948493	0.713185	86.7952	0.956549	7.80943	4.72246	2400	2.91785	0.021695	0.105317	0.02898	3.13586	0.062021	3.07384	3.04486	0.02898	0.033773	14.192	3.10209	1.845	KTP WMA	Western corridor	25876.3	Southern Conservation Zone	2.3	2.3.5
539	22.3	-22.7	8965	539 Total	24	0	0	0	0	0	0	0	2.07779	0	0	0	0	0	2.81557	0	0	0	0	0.236938	2.18907	5.60879	0.561462	0	0	2400	0.188554	0.012734	0	0	0.273721	0.072433	0.201288	0.201288	0	0.00602	100	0.267701	24.809	KTP WMA	Western corridor	25876.3	Southern Conservation Zone	2.3	2.3.5
540	22.3	-22.5	8990	540 Total	24	0	0	0.467399	0	0	0	0	2.57666	1.41578	0	0	0	0	0.470637	0	0	0	0	1.92308	2.69844	0	0	0	0	2400	0	0	0	0	0.104401	0.104401	0	0	0	0.012722	100	0.091679	100	KTP WMA	Western corridor	25876.3	Southern Conservation Zone	2.3	2.3.5
541	22.3	-22.3	9015	541 Total	24	0	0	0	0	0	0	0	0	0	0	1.6685	0	0	1.06482	0	0	0	0	0.445801	2.01772	0	0	0.225405	0	2400	0	0	0.00304	0	0.046681	0.043641	0.00304	0.00304	0	0.006288	100	0.040394	92.474	KTP WMA	Western corridor	25876.3	Southern Conservation Zone	2.3	2.3.5
542	22.3	-22.1	9040	542 Total	24	0	0	0	0	0	0	0	0	4.15902	0	0	0	0	0.469822	0	0	0	0.208563	0.233699	0.773222	45.4964	1.19935	2.58493	0	2400	1.52948	0.027202	0.03486	0	1.67056	0.079018	1.59154	1.59154	0	0.003638	100	1.66692	4.522	KTP WMA	Western corridor	25876.3	Southern Conservation Zone	2.3	2.3.5
543	22.3	-21.9	9065	543 Total	24	0	0	0	0	0	0	0	7.36609	0	0	0	0	0	0.896051	0	0	0	0	0	1.07382	99.7227	0	0	0	2400	3.35244	0	0	0	3.49871	0.146267	3.35244	3.35244	0	0.002575	100	3.49613	4.11	Ghanzi Agric	Ghanzi farms	14376.5	Ghanzi Agric	4.3	4.3.2
544	22.3	-21.7	9090	544 Total	24	0	0	63.4698	0	13.3914	0	86.2419	7.74969	9.31937	0	16.9005	0	0	2.27605	1.29241	0	0	1.00733	0.701356	4.5914	319.055	6.31179	1.23276	4.48987	2400	10.7259	0.143154	0.016625	0.027553	15.6735	4.76027	10.9132	10.8856	0.027553	0.04579	39.827	15.6277	30.344	KTP WMA	Western corridor	25876.3	Southern Conservation Zone	2.3	2.3.5
545	22.3	-21.5	9112	545 Total	21	0	0	2.16621	0	2.68454	0	0	1.34227	5.62455	0	3.09138	3.54662	0	0.268454	1.45476	0	0	0	1.08472	5.19917	217.817	14.5372	12.1417	60.8697	2100	8.36856	0.376811	0.187133	0.426898	9.79853	0.439127	9.35941	8.93251	0.426898	0.445177	4.106	9.35336	4.499	KTP WMA	Western corridor	25876.3	Southern Conservation Zone	2.3	2.3.5
546	22.3	-21.3	9133	546 Total	20	0	0	0	0	0	0	0	0	14.4181	0	0.673481	0	0	0.279353	0	0	0	0	0.953895	4.191	197.074	8.07882	5.80271	1.07382	2000	7.95018	0.219877	0.093906	0.007908	8.59777	0.325899	8.27187	8.26397	0.007908	0.02369	66.619	8.57408	3.617	Ghanzi Agric	Ghanzi farms	14376.5	Ghanzi Agric	4.3	4.3.2
547	22.3	-21.1	9156	547 Total	22	0	0	0	0	0	0	0	0	7.875	0	0	0	0	0.521784	2.01612	0	0	0	0.224494	2.5471	167.255	5.07922	2.50398	53.4715	2200	6.13388	0.125672	0.036838	0.357966	6.82977	0.17541	6.65436	6.29639	0.357966	0.365426	2.041	6.46434	2.598	Ghanzi Agric	Ghanzi farms	14376.5	Ghanzi Agric	4.3	4.3.2
548	22.3	-20.9	9181	548 Total	24	0	0	0	0	0.509921	0	0	0	2.10331	0	0	0	0	5.4156	0	0	0	0.509921	0.448795	0.447635	126.593	3.32276	4.38096	12.2795	2400	4.25577	0.075362	0.059081	0.075355	4.57258	0.107013	4.46557	4.39021	0.075355	0.080391	6.264	4.49219	2.27	Ngami Agric	Ngami South	27956.8	Ngami Agric	3.1	3.1.2
549	22.3	-20.7	9206	549 Total	24	0	0	0	0	0	0	0	0	2.21066	0	0	0	0	4.06163	0	0	0	1.09151	0.223818	0.257988	114.286	13.1788	21.7352	68.667	2400	3.84203	0.298902	0.293118	0.421385	4.9407	0.085268	4.85543	4.43405	0.421385	0.428091	1.566	4.51261	1.741	Ngami Agric	Ngami South	27956.8	Ngami Agric	3.1	3.1.2
550	22.3	-20.5	9231	550 Total	24	0	0	0	0	0	0	0	0	0.651797	0	0	0	0	5.76966	0	0	0	5.10926	0.25496	0.496695	138.046	21.5999	27.0719	66.7756	2400	4.64076	0.489897	0.365089	0.409777	6.00197	0.096443	5.90552	5.49575	0.409777	0.436885	6.205	5.56508	1.246	Ngami Agric	Ngami South	27956.8	Ngami Agric	3.1	3.1.2
551	22.3	-20.3	9256	551 Total	24	0	0	0	0	0	0	0	0	0	0	0	0	0	2.48971	0	0	0	0.25496	0.421972	0	119.504	6.91924	8.74651	68.9649	2400	4.01742	0.156932	0.117954	0.423213	4.74329	0.027766	4.71552	4.29231	0.423213	0.425837	0.616	4.31745	0.582	Ngami Agric	Ngami South	27956.8	Ngami Agric	3.1	3.1.2
552	22.3	-20.1	9281	552 Total	24	0	0	0	0	0	0	0	0	0.766468	0	0	0	0	1.56419	0	4.12483	0	0	0.306904	0.671453	107.735	2.58176	3.37776	45.8345	2400	3.62179	0.058555	0.045552	0.28127	4.06916	0.061984	4.00717	3.7259	0.28127	0.314441	10.549	3.75472	0.767	Ngami Agric	Ngami South	27956.8	Ngami Agric	3.1	3.1.2
553	22.3	-19.9	9306	553 Total	24	0	0	0	0	0	0	0	0	0	0	0	0	0	6.83864	1.02196	0	0	0	0	0	139.771	4.77251	7.39663	99.7543	2400	4.69877	0.108243	0.09975	0.612156	5.59555	0.076633	5.51891	4.90676	0.612156	0.612156	0	4.98339	1.538	Ngami Agric	Ngami South	27956.8	Ngami Agric	3.1	3.1.2
554	22.3	-19.7	9346	554 Total	39	0	0	0	0	310.27	0	0	0	1.06183	0	0	0	0	93.0083	1.54935	2.0658	0	0	0	0.807563	472.065	10.2153	31.9496	376.946	2400	15.8697	0.231687	0.430868	2.31318	27.3962	8.5508	18.8454	16.5322	2.31318	2.33042	0.74	24.5381	32.626	Ngami Agric	Ngami South	27956.8	Ngami Agric	3.1	3.1.2
555	22.3	-19.5	9401	555 Total	54	0	0	0	0	122.924	0	0	0	12.1405	0	0	0	0	13.1704	3.60889	1.99683	0	0	0	0	988.486	34.3858	95.284	577.352	2400	33.2305	0.779886	1.28499	3.543	49.5058	10.6674	38.8384	35.2954	3.543	3.5578	0.416	38.4493	8.203	Ngami Agric	Ngami South	27956.8	Ngami Agric	3.1	3.1.2
556	22.3	-19.3	9456	556 Total	54	0	0	0	0	10.7305	0	0	0	0	0	0	0	5.94385	12.2444	3.83234	0	0	0	0	0	1253.36	123.481	306.698	767.898	2400	42.1348	2.8006	4.13609	4.71231	57.1394	3.35553	53.7838	49.0715	4.71231	4.71231	0	49.5296	0.925	Ngami Agric	Ngami South	27956.8	Ngami Agric	3.1	3.1.2
557	22.3	-19.1	9511	557 Total	54	0	0	0	0	3.23025	0	0	0	0	0	0	0	24.5108	0.510978	1.05886	0	1.0329	0	0	0	690.106	19.2071	172.863	329.869	2400	23.1997	0.435626	2.33121	2.02429	28.6368	0.645958	27.9909	25.9666	2.02429	2.03129	0.345	26.3112	1.31	Ngami Agric	Panhandle	12059.6	Ngami Agric	3.1	3.1.3
558	22.3	-18.9	9536	558 Total	24	0	0	0	0	1.13946	0	0	0	0.500959	0	0	0	5.87033	0	0.843035	0	0	0	0	0	42.6837	2.99894	8.90986	24.1355	2400	1.43492	0.068017	0.120157	0.148111	2.42867	0.657455	1.77121	1.6231	0.148111	0.148111	0	1.72558	5.939	Ngami Agric	Panhandle	12059.6	Ngami Agric	3.1	3.1.3
559	22.3	-18.7	9561	559 Total	24	0	0	0	0	0	0	0	0	0.252123	0	0	0	3.28063	0	0	0	0	0	0	0.556573	212.837	3.64175	14.6078	22.2096	2400	7.15508	0.082597	0.196999	0.136292	9.91566	2.34469	7.57097	7.43468	0.136292	0.137627	0.97	7.47354	0.52	Ngami Agric	Panhandle	12059.6	Ngami Agric	3.1	3.1.3
560	22.3	-18.5	9586	560 Total	24	0	0	0	0	0	0.790092	0	0	0	0	0	0	0	0	0	0	0	0	0	0	4.27299	0	0	0	2400	0.143648	0	0	0	12.8884	12.7448	0.143648	0.143648	0	0	-99	0.16055	10.528	Ngami Agric	Panhandle	12059.6	Ngami Agric	3.1	3.1.3
561	22.3	-18.3	9611	561 Total	24	0	0	0	0	0	0	0	0	0	0	0	0	0	0	0	0	0	0	0	0	4.06112	0	0	0	2400	0.136525	0	0	0	0.168602	0.032077	0.136525	0.136525	0	0	-99	0.136525	0	Ngami Agric	Panhandle	12059.6	Ngami Agric	3.1	3.1.3
568	22.5	-26.3	9617	568 Total	5	0	0	0	0	0	0	0	0	0	0	0	0	0	0	0	0	0	0	0	0	1.41715	0	0	0	2000	0.05717	0	0	0	0.05717	0	0.05717	0.05717	0	0	-99	0.05717	0
569	22.5	-26.1	9623	569 Total	5	0	0	0	0	0	0	0	0	0	0	0	0	0	0	0	0	0	0	0.104281	0.959498	61.2007	0.74732	5.18783	27.312	2000	2.4689	0.020339	0.083955	0.201125	2.77749	0.003168	2.77432	2.5732	0.201125	0.204293	1.551	2.5732	0	Kgalagadi Agric 1	Kgalagadi Agric 1	84989.3	Kgalagadi Agric 1	4.1	4.1.1
570	22.5	-25.9	9629	570 Total	5	0	0	0	0	0	0	0	0	0	0	0	0	0	0	0	0	0	0	0.12609	0.71975	31.5432	1.00072	5.0444	0	2000	1.27249	0.027236	0.081634	0	1.38392	0.002563	1.38136	1.38136	0	0.002563	100	1.38136	0	Kgalagadi Agric 1	Kgalagadi Agric 1	84989.3	Kgalagadi Agric 1	4.1	4.1.1
571	22.5	-25.7	9635	571 Total	5	0	0	0	0	0	0	0	0	0	0	0	0	0	1.45821	0	0	0	0	0	0.605097	63.5685	1.33731	2.41846	13.943	2000	2.56442	0.036397	0.039138	0.102676	2.76205	0.019412	2.74263	2.63996	0.102676	0.104417	1.667	2.65763	0.665	Kgalagadi Agric 1	Kgalagadi Agric 1	84989.3	Kgalagadi Agric 1	4.1	4.1.1
572	22.5	-25.5	9641	572 Total	5	0	0	0	0	0	0	0	0	0	0	0.303118	0	0	0.151559	0.125867	0	0	0	0	0.757795	6.25473	0.416632	0	0	2000	0.252323	0.011339	0	0	0.274598	0.010936	0.263662	0.263662	0	0.002181	100	0.272417	3.214	Kgalagadi Agric 1	Kgalagadi Agric 1	84989.3	Kgalagadi Agric 1	4.1	4.1.1
573	22.5	-25.3	9663	573 Total	21	0	0	0	0	0	0	0	2.99308	0.758793	0	1.81639	0	0	0	0	0	0	0	0	0.923056	0	0	0	0	2400	0	0	0	0	0.098769	0.098769	0	0	0	0.002214	100	0.096555	100	Kgalagadi Agric 1	Kgalagadi Agric 1	84989.3	Kgalagadi Agric 1	4.1	4.1.1
574	22.5	-25.1	9685	574 Total	21	0	0	0	0	0	0	0.252116	9.48625	0	0	10.3027	0	0	1.67	0	0	0	0	0	2.67948	0	0	0	0	2400	0	0	0	0	0.36589	0.36589	0	0	0	0.006426	100	0.359464	100	KTP WMA	KTP buffer	21563.1	Southern Conservation Zone	2.3	2.3.3
575	22.5	-24.9	9710	575 Total	24	0	0	0.225095	0	0	0	0	16.1685	0	0	11.0277	0	0	1.49866	0	0	0	0	0	3.63949	0	0	0	0	2400	0	0	0	0	0.502815	0.502815	0	0	0	0.008728	100	0.494087	100	KTP WMA	KTP buffer	21563.1	Southern Conservation Zone	2.3	2.3.3
576	22.5	-24.7	9735	576 Total	24	0	0	0	0	0	0	0	19.211	0	0	19.8859	0	0	6.82933	0	0	0	0	0	2.38801	0	0	0	0	2400	0	0	0	0	0.742881	0.742881	0	0	0	0.005727	100	0.737155	100	KTP WMA	KTP buffer	21563.1	Southern Conservation Zone	2.3	2.3.3
577	22.5	-24.5	9760	577 Total	24	0	0	0	0	0	0	0	5.63847	0.898132	0	4.07301	0	0	0.888925	0	0	0	0	0	1.42744	1.25138	0	0	0	2400	0.042068	0	0	0	0.237721	0.195653	0.042068	0.042068	0	0.003423	100	0.234298	82.045	KTP WMA	Eastern corridor	12428.4	Southern Conservation Zone	2.3	2.3.2
578	22.5	-24.3	9785	578 Total	24	0	0	0	0	0	0	0	3.13275	0	0	6.01761	0	0	0.741318	0	0	0	0	0	0.685586	0	0	0	0	2400	0	0	0	0	0.16233	0.16233	0	0	0	0.001644	100	0.160686	100	KTP WMA	Eastern corridor	12428.4	Southern Conservation Zone	2.3	2.3.2
579	22.5	-24.1	9810	579 Total	24	0	0	0	0	0	0	0	6.18597	1.13639	0	0.209013	0	0	0.911878	0	0	0	0	0	0.26756	12.4333	0	0	0	2400	0.417978	0	0	0	0.563533	0.145555	0.417978	0.417978	0	0.000642	100	0.562891	25.744	KTP WMA	Eastern corridor	12428.4	Southern Conservation Zone	2.3	2.3.2
580	22.5	-23.9	9835	580 Total	24	0	0	0	0	0	0	6.85517	0	0	0	5.57332	0	0	6.56787	0	0	0	0	0	0.197631	40.0042	3.54004	0	13.9223	2400	1.34485	0.08029	0	0.085436	1.80082	0.290243	1.51057	1.42514	0.085436	0.08591	0.552	1.71491	16.897	KTP WMA	Eastern corridor	12428.4	Southern Conservation Zone	2.3	2.3.2
581	22.5	-23.7	9860	581 Total	24	0	0	0	0	0	0	0	0.592894	0	0	0.984411	0	0	0.534626	1.01332	0	0	0	0	0.280731	17.0609	0	0	0	2400	0.573547	0	0	0	0.613659	0.040112	0.573547	0.573547	0	0.000673	100	0.612986	6.434	KTP WMA	Eastern corridor	12428.4	Southern Conservation Zone	2.3	2.3.2
582	22.5	-23.5	9885	582 Total	24	0	0	0	0	0	0	0	1.14897	0.926593	0	1.17841	0	0	1.88455	0	0	0	0	0	0.224421	65.5346	0.893573	0	8.88633	2400	2.20312	0.020267	0	0.054532	2.35301	0.075095	2.27792	2.22338	0.054532	0.05507	0.977	2.29794	3.245	KTP WMA	Eastern corridor	12428.4	Southern Conservation Zone	2.3	2.3.2
583	22.5	-23.3	9910	583 Total	24	0	0	0.893573	0	0	0	0	3.85475	1.009	0	3.65475	0	0	2.69305	0	0	0	0	0.223768	0.731692	22.1504	0.298174	0.561462	20.2426	2400	0.744644	0.006763	0.007572	0.124221	1.08891	0.205715	0.8832	0.758979	0.124221	0.126703	1.959	0.962212	21.121	KTP WMA	Western corridor	25876.3	Southern Conservation Zone	2.3	2.3.5
584	22.5	-23.1	9935	584 Total	24	0	0	0.253895	0	0	0	0	2.31004	0	0	0	0	0	0.280731	0	0	0	0	0	0.747016	0	0	0	0	2400	0	0	0	0	0.055424	0.055424	0	0	0	0.001791	100	0.053633	100	KTP WMA	Western corridor	25876.3	Southern Conservation Zone	2.3	2.3.5
585	22.5	-22.9	9960	585 Total	24	0	0	0.23987	0	0	0	0	3.10605	0.854855	0	0.71623	0	0	0.983212	0	0	0	0	0.471743	1.48479	0	0	0	0	2400	0	0	0	0	0.105835	0.105835	0	0	0	0.005094	100	0.100741	100	KTP WMA	Western corridor	25876.3	Southern Conservation Zone	2.3	2.3.5
586	22.5	-22.7	9985	586 Total	24	0	0	1.17535	0	0	0	0	2.99614	0	0	0	0	0	0.999442	0	0	0	0	0.477487	1.41736	0	0	0	0	2400	0	0	0	0	0.109498	0.109498	0	0	0	0.004951	100	0.104547	100	KTP WMA	Western corridor	25876.3	Southern Conservation Zone	2.3	2.3.5
587	22.5	-22.5	10010	587 Total	24	0	0	0	0	0	0	0	2.67042	0.226501	0	0	0	0	0.226501	0	0	0	0	0.507048	2.15116	0	0	0	0	2400	0	0	0	0	0.061753	0.061753	0	0	0	0.006807	100	0.054946	100	KTP WMA	Western corridor	25876.3	Southern Conservation Zone	2.3	2.3.5
588	22.5	-22.3	10035	588 Total	24	0	0	0	0	0	0	0	1.18069	0.715641	0	3.65403	0	0	1.12629	0	0	0	0	0	1.72008	0	0	0	0	2400	0	0	0	0	0.10749	0.10749	0	0	0	0.004125	100	0.103365	100	KTP WMA	Western corridor	25876.3	Southern Conservation Zone	2.3	2.3.5
589	22.5	-22.1	10060	589 Total	24	0	0	0	0	0	0	0	0	0	0	0	0	0	1.63329	0	0	0	0	0	1.18334	42.6111	9.75004	11.6993	4.66393	2400	1.43248	0.221135	0.157776	0.028621	1.85935	0.019332	1.84001	1.81139	0.028621	0.031459	9.021	1.82789	0.902	KTP WMA	Western corridor	25876.3	Southern Conservation Zone	2.3	2.3.5
590	22.5	-21.9	10085	590 Total	24	0	0	0	0	0	0	0	0	1.74226	0	0.765384	0	0	1.408	0.566766	0	0	0	0	0.755383	0	0	0	0	2400	0	0	0	0	0.062022	0.062022	0	0	0	0.001812	100	0.060211	100	KTP WMA	Western corridor	25876.3	Southern Conservation Zone	2.3	2.3.5
591	22.5	-21.7	10110	591 Total	24	0	0	0	0	0	0	0.488932	9.65446	3.39881	0	3.81387	0	0	0.251004	4.36653	0	0	0	0.251004	1.55198	4.41252	0	0	0	2400	0.148338	0	0	0	0.492364	0.344026	0.148338	0.148338	0	0.004538	100	0.487826	69.592	KTP WMA	Western corridor	25876.3	Southern Conservation Zone	2.3	2.3.5
592	22.5	-21.5	10135	592 Total	24	0	0	0	0	0	0	5.52209	0.493997	3.56408	0	4.79399	0	0	11.047	0.507166	0	0	4.21181	0.596625	3.87181	98.3509	8.5376	10.2396	46.6764	2400	3.30632	0.193637	0.138089	0.286436	4.32611	0.40163	3.92448	3.63805	0.286436	0.318342	10.023	4.00777	9.225	KTP WMA	Western corridor	25876.3	Southern Conservation Zone	2.3	2.3.5
593	22.5	-21.3	10156	593 Total	20	0	0	0	0	0	0	0.502008	0.807165	5.89688	0	4.75857	0	0	0.298312	1.49	0	0	0	0.268454	5.27828	133.069	9.66706	6.47327	46.0068	2000	5.36815	0.263104	0.104757	0.338792	6.34865	0.273851	6.0748	5.73601	0.338792	0.355029	4.573	5.99362	4.298	Ghanzi Agric	Ghanzi farms	14376.5	Ghanzi Agric	4.3	4.3.2
594	22.5	-21.1	10179	594 Total	22	0	0	0	0	0	0	0	0	5.36828	0	0	0	0	1.02192	1.69577	0.237928	0	0	0.805362	4.33541	173.289	7.87131	3.32484	6.86952	2200	6.35517	0.194755	0.048915	0.045988	6.78537	0.140548	6.64482	6.59884	0.045988	0.062109	25.956	6.72326	1.851	Ghanzi Agric	Ghanzi farms	14376.5	Ghanzi Agric	4.3	4.3.2
595	22.5	-20.9	10204	595 Total	24	0	0	0	0	0	0	0	0.277611	0.257767	0	0	0	0	3.57533	0	0	0	0	0	1.19438	200.908	19.2357	11.9538	103.813	2400	6.75403	0.436275	0.161208	0.637062	8.037	0.048422	7.98858	7.35152	0.637062	0.639926	0.448	7.39707	0.616	Ngami Agric	Ngami South	27956.8	Ngami Agric	3.1	3.1.2
596	22.5	-20.7	10229	596 Total	24	0	0	0	0	0	0	0	0	0	0	0	0	0	10.3717	0	0	0	16.6404	0.223057	0	90.802	29.2976	5.36855	30.4107	2400	3.05255	0.664483	0.0724	0.186619	4.16322	0.187175	3.97605	3.78943	0.186619	0.269054	30.639	3.89417	2.69	Ngami Agric	Ngami South	27956.8	Ngami Agric	3.1	3.1.2
597	22.5	-20.5	10254	597 Total	24	0	0	0	0	0	0	0	0	0	0	0	0	0	12.7557	0	0	0	3.1228	0	0	299.399	24.1703	23.0424	208.367	2400	10.0651	0.548194	0.310748	1.27867	12.3468	0.144149	12.2027	10.924	1.27867	1.29401	1.185	11.0528	1.165	Ngami Agric	Ngami South	27956.8	Ngami Agric	3.1	3.1.2
598	22.5	-20.3	10279	598 Total	24	0	0	0	0	0	0	0	0	0	0	0	0	0	2.07387	0	0	0	0	0	0	168.965	14.7991	30.5008	375.222	2400	5.68021	0.335651	0.411331	2.3026	8.75074	0.020943	8.72979	6.42719	2.3026	2.3026	0	6.44813	0.325	Ngami Agric	Ngami South	27956.8	Ngami Agric	3.1	3.1.2
599	22.5	-20.1	10304	599 Total	24	0	0	0	0	0	0	0	0	0	0	0	0	0	5.91432	0	0	0	0	0	0.257767	145.025	5.2094	11.9113	188.021	2400	4.8754	0.118152	0.160634	1.15381	6.36834	0.060344	6.308	5.15419	1.15381	1.15443	0.054	5.21391	1.146	Ngami Agric	Ngami South	27956.8	Ngami Agric	3.1	3.1.2
600	22.5	-19.9	10350	600 Total	45	7.64999	0	0	0	0.406299	0	0	0	1.0092	0	0	0.504599	0	0.823618	0	14.6563	0	0	0	0.538468	34.6464	0	1.5981	47.1369	2250	1.24238	0	0.022989	0.308546	2.95716	1.38324	1.57391	1.26537	0.308546	0.425759	27.53	1.80888	30.047	Ngami Agric	Ngami South	27956.8	Ngami Agric	3.1	3.1.2
601	22.5	-19.7	10440	601 Total	89	78.2964	593.443	0	0	7.38843	0	0.453025	0	29.9489	0	0	7.28096	25.458	4.52752	2.36007	150.001	0	0	0	1.05688	2.97296	0.480638	0	0	2375	0.100996	0.011016	0	0	43.5103	43.3983	0.112012	0.112012	0	1.12569	100	31.0688	99.639	Okavango Delta	Western Delta and Sandveld Tongue	2088.16	Northern Conservation Zone	1.1	1.1.11
602	22.5	-19.5	10531	602 Total	90	42.2124	90.9631	0	0	123.604	0	54.877	0	21.7112	0.891124	0	56.6388	283.621	2.80404	4.58155	84.0043	0	0	0	0.936953	0	0	0	0	2400	0	0	0	0	26.0136	26.0136	0	0	0	0.624677	100	14.507	100	Okavango Delta	Western Delta and Sandveld Tongue	2088.16	Northern Conservation Zone	1.1	1.1.11
603	22.5	-19.3	10622	603 Total	90	27.5957	70.8795	0	0	418.894	0	27.0898	1.79595	7.0161	4.48988	0	17.1656	1774.84	7.78733	15.2299	32.1195	0	0	0	0	0	2.97296	0	0	2400	0	0.067428	0	0	42.2142	42.1467	0.067428	0.067428	0	0.23799	100	34.1164	99.802	Okavango Delta	Seasonal Floodplain West	2653.52	Northern Conservation Zone	1.1	1.1.7
604	22.5	-19.1	10713	604 Total	90	0.272596	0	0	0	0	0	0	0	0	1.94001	0	0	725.865	0.405219	21.0908	37.1476	0.721584	0	0	0	11.7554	0	0	0	2400	0.395189	0	0	0	13.5288	13.1337	0.395189	0.395189	0	0.28014	100	8.25627	95.213	Okavango Delta	Permanent Swamp Central	1956.72	Northern Conservation Zone	1.1	1.1.6
605	22.5	-18.9	10753	605 Total	39	0	1.53238	0	0	4.82561	0.541695	0	0	0	0	0	0	116.556	0	9.86095	0.67466	1.09962	0	0.170951	0	92.2361	0.76014	11.179	31.2951	2400	3.10076	0.01724	0.150759	0.192046	7.96896	4.50815	3.4608	3.26876	0.192046	0.205059	6.346	4.75532	31.261	Okavango Delta	Permanent Swamp Central	1956.72	Northern Conservation Zone	1.1	1.1.6
606	22.5	-18.7	10778	606 Total	24	0	0	0	0	1.25892	0.250577	0	0	1.64802	0	0	0	0	0	0	0	0	0	0	0	11.1349	0	0	0	2400	0.374328	0	0	0	9.72476	9.35043	0.374328	0.374328	0	0	-99	0.436231	14.19	Ngami Agric	Panhandle	12059.6	Ngami Agric	3.1	3.1.3
607	22.5	-18.5	10803	607 Total	24	0	0	0	0	0	0.854755	0	0	0	0	0	0	0	0	0	0	0	0	0	0.224887	0	0	0	0	2400	0	0	0	0	2.67449	2.67449	0	0	0	0.000539	100	0.018285	100	Ngami Agric	Panhandle	12059.6	Ngami Agric	3.1	3.1.3
608	22.5	-18.3	10828	608 Total	24	0	0	0	0	0	0	0	0	0	0	0	0	0	0	0	0	0	0	0	0	0	0	0	0	2400	0	0	0	0	0.96576	0.96576	0	0	0	0	-99	0	-99	Dry North	Ngami North	2951.57	Northern Conservation Zone	1.3	1.3.3
609	22.5	-18.1	10831	609 Total	2	0	0	0	0	0	0	0	0	0	0	0	0	0	0	0	0	0	0	0.22596	0.170951	0	0	0	0	200	0	0	0	0	0.013733	0.013733	0	0	0	0.013733	100	0	-99
616	22.7	-26.1	10837	616 Total	5	0	0	0	0	0	0	0	0	0	0	0	0	0	0	0	0	0	0	0	0	0	0	0	0	1400	0	0	0	0	0	0	0	0	0	0	-99	0	-99
617	22.7	-25.9	10845	617 Total	7	0	0	0	0	0	0	0	1.2142	0	0	0	0	0	0	0	0	0	0.252931	0.125233	0.62765	63.3811	0.81969	6.12554	26.1124	1600	3.19608	0.027886	0.123912	0.240364	3.62627	0.038022	3.58824	3.34788	0.240364	0.245095	1.93	3.38117	0.985	Kgalagadi Agric 1	Kgalagadi Agric 1	84989.3	Kgalagadi Agric 1	4.1	4.1.1
618	22.7	-25.7	10853	618 Total	7	0	0	0	0	0	0	0	0	0.993433	0	0	0	0	0.110381	0	0	0	0	0	0.153957	32.9761	0.736546	6.87991	29.8383	1600	1.66287	0.025058	0.139173	0.27466	2.12929	0.027534	2.10176	1.8271	0.27466	0.275214	0.201	1.85408	1.455	Kgalagadi Agric 1	Kgalagadi Agric 1	84989.3	Kgalagadi Agric 1	4.1	4.1.1
619	22.7	-25.5	10861	619 Total	7	0	0	0	0	0	0	0	0.220763	0	0	0	0	0	0.500932	0	0	0	0.772669	0	0.505862	63.4834	0.726625	0.615826	8.60975	1600	3.20124	0.02472	0.012457	0.079252	3.33882	0.021152	3.31767	3.23842	0.079252	0.086763	8.657	3.25206	0.419	Kgalagadi Agric 1	Kgalagadi Agric 1	84989.3	Kgalagadi Agric 1	4.1	4.1.1
620	22.7	-25.3	10869	620 Total	7	0	0	0	0	0	0	0	0	0	0	0	0	0	1.06671	0	0	0	0	0	1.31964	11.4698	0.505862	0	0	1600	0.578382	0.01721	0	0	0.616497	0.020905	0.595592	0.595592	0	0.004747	100	0.61175	2.641	Kgalagadi Agric 1	Kgalagadi Agric 1	84989.3	Kgalagadi Agric 1	4.1	4.1.1
621	22.7	-25.1	10881	621 Total	11	0	0	0	0	0	0	0	0	0	0	4.5038	0	0	1.01172	0	0	0	0	0	0.406888	0.110381	0	0.331144	0	2000	0.004453	0	0.005359	0	0.109407	0.099595	0.009812	0.009812	0	0.001171	100	0.108236	90.935	Kgalagadi Agric 1	Kgalagadi Agric 1	84989.3	Kgalagadi Agric 1	4.1	4.1.1
622	22.7	-24.9	10906	622 Total	24	0	0	0.224354	0	0	0	0	49.5127	0.853112	0	51.4752	0	0	1.53854	0	0	0	0	0.669022	1.91609	0	0	0	0	2400	0	0	0	0	1.77006	1.77006	0	0	0	0.00677	100	1.76329	100	KTP WMA	KTP buffer	21563.1	Southern Conservation Zone	2.3	2.3.3
623	22.7	-24.7	10931	623 Total	24	0	0	0	0	0	0	6.07649	20.7638	0.224735	0	4.81748	0	0	7.13663	0	0	0	0.286856	0.959222	1.82125	0	0	0	0	2400	0	0	0	0	0.660424	0.660424	0	0	0	0.008894	100	0.65153	100	KTP WMA	KTP buffer	21563.1	Southern Conservation Zone	2.3	2.3.3
624	22.7	-24.5	10956	624 Total	24	0	0	0	0	0	0	0	0.673561	0.445971	0	2.92247	0	0	6.59823	0	0	0	0.451694	0	2.08606	0	0	0	0	2400	0	0	0	0	0.140332	0.140332	0	0	0	0.007221	100	0.133111	100	KTP WMA	Eastern corridor	12428.4	Southern Conservation Zone	2.3	2.3.2
625	22.7	-24.3	10981	625 Total	24	0	0	0	0	0	0	1.78388	0	1.56864	0	4.4609	0	0	3.15457	0	0	0	0	0.224091	1.82653	17.5963	0.286856	0	0	2400	0.591546	0.006506	0	0	0.767801	0.169749	0.598052	0.598052	0	0.005109	100	0.762692	21.587	KTP WMA	Eastern corridor	12428.4	Southern Conservation Zone	2.3	2.3.2
626	22.7	-24.1	11006	626 Total	24	0	0	0	0	0	0	0	0	0.224091	0	6.02228	0	0	1.95103	0	0	0	0.89894	0.675317	2.94716	214.486	7.5485	8.36173	14.3428	2400	7.2105	0.171204	0.112765	0.088017	7.71568	0.133197	7.58248	7.49447	0.088017	0.101694	13.449	7.61399	1.57	Kgalagadi Agric 2	Kgalagadi Agric 2	6579.69	Kgalagadi Agric 2	4.2	4.2.1
627	22.7	-23.9	11031	627 Total	24	0	0	0	0	0	0	0	0	1.0278	0	0	0	0	1.94803	0	0	0	0	0	2.14927	292.179	9.96489	2.06477	48.8778	2400	9.82235	0.226008	0.027845	0.299945	10.4184	0.042283	10.3762	10.0762	0.299945	0.305099	1.689	10.1133	0.367	Kgalagadi Agric 2	Kgalagadi Agric 2	6579.69	Kgalagadi Agric 2	4.2	4.2.1
628	22.7	-23.7	11056	628 Total	24	0	0	0	0	0	0	0	0	1.17701	0	0	0	0	1.12087	0	0	0	0	0.509192	1.01121	268.793	1.38874	22.8959	78.9679	2400	9.03619	0.031497	0.308772	0.484597	9.89645	0.035389	9.86106	9.37646	0.484597	0.488677	0.835	9.40777	0.333	Kgalagadi Agric 2	Kgalagadi Agric 2	6579.69	Kgalagadi Agric 2	4.2	4.2.1
629	22.7	-23.5	11081	629 Total	24	0	0	0.2966	0	0	0	0	2.30784	0	0	7.11834	0	0	1.18342	0	0	0	0	0	1.61244	110.791	7.82516	1.60997	55.1528	2400	3.72452	0.177478	0.021712	0.338453	4.44367	0.181503	4.26216	3.92371	0.338453	0.34232	1.13	4.10135	4.331	Kgalagadi Agric 2	Kgalagadi Agric 2	6579.69	Kgalagadi Agric 2	4.2	4.2.1
630	22.7	-23.3	11106	630 Total	24	0	0	90.1533	0	0	0	0	6.78571	0.896394	0	0	0	0	6.00458	0	0	0	0	0.522973	1.43566	12.6455	0.591932	0	0	2400	0.425111	0.013425	0	0	3.68775	3.24922	0.438536	0.438536	0	0.005143	100	3.68261	88.092	KTP WMA	Western corridor	25876.3	Southern Conservation Zone	2.3	2.3.5
631	22.7	-23.1	11131	631 Total	24	0	0	0.597596	0	0	0	2.36633	4.1156	0	0	0.2966	0	0	0.738925	0	0	0	0	0.256949	0.738925	0	0	0	0	2400	0	0	0	0	0.156664	0.156664	0	0	0	0.002607	100	0.154056	100	KTP WMA	Western corridor	25876.3	Southern Conservation Zone	2.3	2.3.5
632	22.7	-22.9	11156	632 Total	24	0	0	1.97335	0	0	0	0	2.91301	0	0	0	0	0	0.250773	0	0	0	0	0	1.73675	0	0	0	0	2400	0	0	0	0	0.126577	0.126577	0	0	0	0.004165	100	0.122412	100	KTP WMA	Western corridor	25876.3	Southern Conservation Zone	2.3	2.3.5
633	22.7	-22.7	11181	633 Total	24	0	0	0	0	0	0	0	2.07389	0	0	0	0	0	0.779097	0	0	0	0	0	1.96367	0	0	0	0	2400	0	0	0	0	0.050485	0.050485	0	0	0	0.004709	100	0.045776	100	KTP WMA	Western corridor	25876.3	Southern Conservation Zone	2.3	2.3.5
634	22.7	-22.5	11206	634 Total	24	0	0	0	0	0	0	0	2.20859	0.753917	0	2.27754	0	0	1.00753	0	0	0	0	0.447859	2.45194	0	0	0	0	2400	0	0	0	0	0.106996	0.106996	0	0	0	0.007336	100	0.09966	100	KTP WMA	Western corridor	25876.3	Southern Conservation Zone	2.3	2.3.5
635	22.7	-22.3	11231	635 Total	24	0	0	1.00514	0	0	0	0	4.58152	0.251284	0	1.25702	0	0	2.2514	0	0	0	0	0.263607	2.0388	0	0	0	0	2400	0	0	0	0	0.170475	0.170475	0	0	0	0.005746	100	0.164729	100	KTP WMA	Western corridor	25876.3	Southern Conservation Zone	2.3	2.3.5
636	22.7	-22.1	11256	636 Total	24	0	0	0	0	0	0	0	2.43288	0	0	1.77144	0	0	0.251883	0	0	0	0	0.768132	3.61456	0	0	0	0	2400	0	0	0	0	0.08642	0.08642	0	0	0	0.011165	100	0.075255	100	KTP WMA	Western corridor	25876.3	Southern Conservation Zone	2.3	2.3.5
637	22.7	-21.9	11281	637 Total	24	0	0	0	0	0	0	0	0.47278	0	0	0	0	0	0.491148	0	0	0	0	0	2.85453	0	0	0	0	2400	0	0	0	0	0.020447	0.020447	0	0	0	0.006846	100	0.013602	100	KTP WMA	Western corridor	25876.3	Southern Conservation Zone	2.3	2.3.5
638	22.7	-21.7	11306	638 Total	24	0	0	0	0	0	0	6.93118	20.8044	0.944865	0	2.83668	0	0	1.5521	0	0	0	4.05391	0	1.22041	0	0	0	0	2400	0	0	0	0	0.61614	0.61614	0	0	0	0.022833	100	0.593307	100	KTP WMA	Western corridor	25876.3	Southern Conservation Zone	2.3	2.3.5
639	22.7	-21.5	11331	639 Total	24	0	0	0	0	0	0	1.80045	22.2867	0.487798	0	5.17467	0	0	8.14637	0.254031	0	0	10.7905	0.880134	2.41703	0	0	0	0	2400	0	0	0	0	0.679298	0.679298	0	0	0	0.061642	100	0.617656	100	KTP WMA	Western corridor	25876.3	Southern Conservation Zone	2.3	2.3.5
640	22.7	-21.3	11354	640 Total	22	0	0	2.93378	0	0	0	1.75646	25.9454	10.768	0	7.28412	0	0	1.70478	2.64441	0	0	4.30331	0	3.58149	48.5187	5.28776	4.48811	20.5765	2200	1.77936	0.130831	0.066028	0.13775	3.1758	1.06183	2.11397	1.97622	0.13775	0.170171	19.052	3.00563	34.249	Ghanzi Agric	Ghanzi farms	14376.5	Ghanzi Agric	4.3	4.3.2
641	22.7	-21.1	11377	641 Total	22	0.944865	0	18.256	0	0	0	11.711	5.768	23.4454	0	5.48387	0	0	5.9947	3.09572	0	0	0	0	4.49085	37.0136	4.24278	1.87671	0	2200	1.35743	0.104976	0.02761	0	3.22392	1.73391	1.49001	1.49001	0	0.011749	100	3.21217	53.614	KTP WMA	Western corridor	25876.3	Southern Conservation Zone	2.3	2.3.5
642	22.7	-20.9	11400	642 Total	22	0	0	0	0	0	0	0	0	7.87814	0	0	0	0	3.98133	0	0	0	0	0.27964	0.55928	133.955	5.38518	9.4736	99.9131	2200	4.91265	0.133242	0.139374	0.66887	6.04641	0.19228	5.85413	5.18526	0.66887	0.671325	0.366	5.37509	3.532	Ngami Agric	Ngami South	27956.8	Ngami Agric	3.1	3.1.2
643	22.7	-20.7	11423	643 Total	22	0	0	0	0	0	0	0	0	0	0	0	0	0	4.46199	0	0	0	0	0	0.462728	85.6647	21.9835	3.52183	70.5781	2200	3.14165	0.543922	0.051813	0.472486	4.26023	0.050367	4.20987	3.73738	0.472486	0.473697	0.256	3.78654	1.298	Ngami Agric	Ngami South	27956.8	Ngami Agric	3.1	3.1.2
644	22.7	-20.5	11446	644 Total	22	0	0	0	0	0	0	0	0	1.32785	0	0	0	0	1.50827	0	0	0	2.85466	0	0.331963	206.547	61.9732	22.4649	238.287	2200	7.57487	1.53336	0.3305	1.59522	11.0913	0.057378	11.0339	9.43873	1.59522	1.61138	1.003	9.47995	0.435	Ngami Agric	Ngami South	27956.8	Ngami Agric	3.1	3.1.2
645	22.7	-20.3	11469	645 Total	22	0	0	0	0	0	0	0	0	2.9251	0	0	0	0	19.9502	0	0	0	4.67126	0	0.27964	79.2293	1.86846	0.688472	17.3157	2200	2.90564	0.04623	0.010129	0.11592	3.37765	0.299735	3.07792	2.962	0.11592	0.141674	18.178	3.23598	8.467	Ngami Agric	Ngami South	27956.8	Ngami Agric	3.1	3.1.2
646	22.7	-20.1	11493	646 Total	23	0	0	0	0	0	0	0	0	1.11856	0	0	0	0	1.09619	0	0	0	0	0.51972	0.539845	82.772	1.91535	3.33046	25.9957	2225	3.00145	0.046858	0.048447	0.172073	3.30448	0.035651	3.26883	3.09676	0.172073	0.175292	1.836	3.12919	1.036	Ngami Agric	Ngami South	27956.8	Ngami Agric	3.1	3.1.2
647	22.7	-19.9	11582	647 Total	88	25.0641	28.9639	0	0	0	0	0.466429	0	3.75655	0	0	0	0	0	0	0	0	0	0	0.726657	0	0	0	0	2275	0	0	0	0	9.07951	9.07951	0	0	0	0.001838	100	2.96616	100	Okavango Delta	Western Delta and Sandveld Tongue	2088.16	Northern Conservation Zone	1.1	1.1.11
648	22.7	-19.7	11679	648 Total	96	27.2542	4.39742	0	0	23.9173	0	0	0	3.93727	0	0	9.72134	17.9367	0	1.11082	76.3723	0	0	0	0	2.03421	0	0	0	2400	0.068385	0	0	0	14.4691	14.4008	0.068385	0.068385	0	0.56588	100	2.8648	97.613	Okavango Delta	Western Delta and Sandveld Tongue	2088.16	Northern Conservation Zone	1.1	1.1.11
649	22.7	-19.5	11776	649 Total	96	24.738	30.132	0.808289	0.404144	72.2254	0	8.28311	0	12.9415	0	0	45.1605	196.136	0	0	77.5453	0.466079	0	0	0	0	0	0	0	2400	0	0	0	0	28.4248	28.4248	0	0	0	0.577733	100	7.54674	100	Okavango Delta	Seasonal Floodplain West	2653.52	Northern Conservation Zone	1.1	1.1.7
650	22.7	-19.3	11873	650 Total	96	16.6231	30.0086	0	0	68.3823	0	19.4219	0	1.89331	3.55403	0	28.8621	1020.94	0	6.66742	191.325	2.39768	0	0	0	0	0	0	0	2400	0	0	0	0	23.665	23.665	0	0	0	1.43388	100	15.5199	100	Okavango Delta	Permanent Swamp Central	1956.72	Northern Conservation Zone	1.1	1.1.6
651	22.7	-19.1	11970	651 Total	96	27.811	97.7912	0	0	115.037	0	49.0375	0	0	3.10534	0	6.43094	556.931	0.473327	27.962	109.324	2.43542	0	0	0	0	0	0	0	2400	0	0	0	0	29.0507	29.0507	0	0	0	0.826559	100	15.5744	100	Okavango Delta	Permanent Swamp Central	1956.72	Northern Conservation Zone	1.1	1.1.6
652	22.7	-18.9	12055	652 Total	84	5.18156	477.215	0	0	224.31	5.81874	42.5692	0	1.90275	12.7815	0	11.2011	195.232	6.19231	19.9633	83.5533	0	0	0	0	102.853	0	0	6.30727	2400	3.45767	0	0	0.038705	85.7347	82.2384	3.49637	3.45767	0.038705	0.657793	94.116	32.3848	89.323	Okavango Delta	Eretsa community	1157.45	Northern Conservation Zone	1.1	1.1.3
653	22.7	-18.7	12092	653 Total	36	0	0	0	0	0	5.90517	0.500276	0	0	0	0	0	0	0.673683	2.76069	0	0	0	0	0.22596	110.893	4.74055	14.3976	26.3	2400	3.72796	0.107518	0.194164	0.161393	10.6699	6.47889	4.19104	4.02964	0.161393	0.161935	0.335	4.19305	3.897	Ngami Agric	Panhandle	12059.6	Ngami Agric	3.1	3.1.3
654	22.7	-18.5	12117	654 Total	24	0	0	0	0	0	0	0	0	0	0	0	0	0	0	0	0	0	0	0	0.45192	0	0	0	0	2400	0	0	0	0	0.806323	0.806323	0	0	0	0.001084	100	0	-99	Ngami Agric	Panhandle	12059.6	Ngami Agric	3.1	3.1.3
655	22.7	-18.3	12142	655 Total	24	0	0	0	0	0	0	0	0	0	0	0	0	0	0	0	0	0	0	0	0.45192	0	0	0	0	2400	0	0	0	0	0.48963	0.48963	0	0	0	0.001084	100	0	-99	Dry North	Ngami North	2951.57	Northern Conservation Zone	1.3	1.3.3
656	22.7	-18.1	12150	656 Total	7	0	0	0	0	0	0	0	0	0	0	0	0	0	0	0	0	0	0	0	0.22596	0	0	0	0	700	0	0	0	0	2.45854	2.45854	0	0	0	0.001858	100	0	-99	Dry North	Ngami North	2951.57	Northern Conservation Zone	1.3	1.3.3
666	22.9	-25.5	12156	666 Total	5	0	0	0	0	0	0	0	0	0	0	0	0	0	0	0	0	0	0	0	0.243128	12.9073	0	3.23552	3.55838	2000	0.520697	0	0.052361	0.026204	0.599961	0.0007	0.599261	0.573058	0.026204	0.026904	2.602	0.573058	0
667	22.9	-25.3	12162	667 Total	5	0	0	0	0	0	0	0	0	0	0	0	0	0	0.653089	0	0	0	0	0.125548	0.622575	54.1404	1.30474	4.51046	51.4661	2000	2.18409	0.035511	0.072993	0.378995	2.68178	0.010196	2.67158	2.29259	0.378995	0.381276	0.598	2.3005	0.344	Kgalagadi Agric 1	Kgalagadi Agric 1	84989.3	Kgalagadi Agric 1	4.1	4.1.1
668	22.9	-25.1	12168	668 Total	5	0	0	0.118613	0	0	0	0	0	0	0	1.42335	0	0	2.17664	0	0	0	0	0	0.96661	30.3193	2.43572	3.56254	21.7475	2000	1.22311	0.066292	0.057653	0.160147	1.5684	0.061196	1.50721	1.34706	0.160147	0.162929	1.707	1.40547	4.156	Kgalagadi Agric 1	Kgalagadi Agric 1	84989.3	Kgalagadi Agric 1	4.1	4.1.1
669	22.9	-24.9	12193	669 Total	24	0	0	0	0	0	0	4.4279	7.56434	0	0	19.3149	0	0	1.55379	0.280311	0	0	4.27921	0	1.61206	1.13309	0	0.234028	0	2400	0.038092	0	0.003156	0	0.617028	0.57578	0.041248	0.041248	0	0.024878	100	0.59215	93.034	KTP WMA	KTP buffer	21563.1	Southern Conservation Zone	2.3	2.3.3
670	22.9	-24.7	12218	670 Total	24	0	0	0	0	0	0	3.11888	5.80521	0	0	7.31008	0	0	4.67752	0	0	0	4.28412	0.227199	3.30002	0	0	0	0	2400	0	0	0	0	0.360814	0.360814	0	0	0	0.029689	100	0.331125	100	KTP WMA	Eastern corridor	12428.4	Southern Conservation Zone	2.3	2.3.2
671	22.9	-24.5	12243	671 Total	24	0	0	0	0	0	0	0	0.280311	0	0	9.92189	0	0	2.65	0.468056	0	0	0	0	3.76792	0.445485	0	0	0	2400	0.014976	0	0	0	0.217547	0.202571	0.014976	0.014976	0	0.009036	100	0.208511	92.818	KTP WMA	Eastern corridor	12428.4	Southern Conservation Zone	2.3	2.3.2
672	22.9	-24.3	12268	672 Total	24	0	0	0	0	0	0	0	0	0	0	1.18068	0	0	0.739249	0.475266	0	0	9.8584	0.681597	1.2228	56.8772	15.0378	16.2798	3.34113	2400	1.91208	0.341065	0.219547	0.020503	2.57656	0.083366	2.49319	2.47269	0.020503	0.074059	72.315	2.5025	1.191	KTP WMA	Eastern corridor	12428.4	Southern Conservation Zone	2.3	2.3.2
673	22.9	-24.1	12293	673 Total	24	0	0	0	0	0	0	0	0	0	0	1.82616	0	0	3.52294	0	0	0	25.8309	0.460867	1.19461	229.324	7.29507	8.65932	41.7398	2400	7.70932	0.165455	0.116779	0.256142	8.44358	0.195891	8.24769	7.99155	0.256142	0.387343	33.872	8.05624	0.803	Kgalagadi Agric 2	Kgalagadi Agric 2	6579.69	Kgalagadi Agric 2	4.2	4.2.1
674	22.9	-23.9	12318	674 Total	24	0	0	0	0	0	0	0	0	0	0	6.081	0	0	1.52627	0	0	0	0	0.257752	1.06831	92.6335	4.99627	4.88519	20.6168	2400	3.11412	0.113318	0.065881	0.126518	3.5356	0.115761	3.41984	3.29332	0.126518	0.129918	2.617	3.40568	3.299	Kgalagadi Agric 2	Kgalagadi Agric 2	6579.69	Kgalagadi Agric 2	4.2	4.2.1
675	22.9	-23.7	12343	675 Total	24	0	0	0	0	0	0	0	0	0	0	1.80768	0	0	1.73023	0	0	0	0	0.514701	1.53294	132.113	1.43572	36.9304	0	2400	4.44131	0.032563	0.498039	0	5.02355	0.051641	4.97191	4.97191	0	0.005349	100	5.0182	0.922	Kgalagadi Agric 2	Kgalagadi Agric 2	6579.69	Kgalagadi Agric 2	4.2	4.2.1
676	22.9	-23.5	12368	676 Total	24	0	0	0	0	0	0	3.08339	3.0042	0	0	0.224752	0	0	3.05125	0	0	0	0	0	0.7155	26.0752	3.66327	0.224752	0	2400	0.876586	0.083085	0.003031	0	1.11426	0.151563	0.962702	0.962702	0	0.001716	100	1.11255	13.469	Kgalagadi Agric 2	Kgalagadi Agric 2	6579.69	Kgalagadi Agric 2	4.2	4.2.1
677	22.9	-23.3	12393	677 Total	24	0	0	7.90861	0	0	0	0	3.83652	0	0	0	0	0	0.703711	0	0	0	0	0	1.93704	2.36043	0	0	0	2400	0.079352	0	0	0	0.428278	0.348927	0.079352	0.079352	0	0.004645	100	0.423633	81.269	CKGR	CKGR South	29735.1	Southern Conservation Zone	2.1	2.1.3
678	22.9	-23.1	12418	678 Total	24	0	0	0.917769	0	0	0	0	0.93483	0	0	0	0	0	0	0	0	0	0	0.513898	0.985504	0	0	0	0	2400	0	0	0	0	0.052111	0.052111	0	0	0	0.004034	100	0.048078	100	CKGR	CKGR South	29735.1	Southern Conservation Zone	2.1	2.1.3
679	22.9	-22.9	12443	679 Total	24	0	0	0	0	0	0	0	2.37783	0	0	0	0	0	1.43741	0	0	0	0	0	1.89264	0	0	0	0	2400	0	0	0	0	0.062519	0.062519	0	0	0	0.004539	100	0.05798	100	CKGR	CKGR South	29735.1	Southern Conservation Zone	2.1	2.1.3
680	22.9	-22.7	12468	680 Total	24	0	0	0.678682	0	0	0	0	7.68679	2.19717	0	0	0	0	0.743696	0	0	0	0	0.265859	2.98872	0	0	0	0	2400	0	0	0	0	0.21628	0.21628	0	0	0	0.008032	100	0.208249	100	CKGR	CKGR South	29735.1	Southern Conservation Zone	2.1	2.1.3
681	22.9	-22.5	12493	681 Total	24	0	0	0	0	0	0	0	4.12535	0	0	0	0	0	0.741357	0	0	0	0	0.489333	2.72191	0	0	0	0	2400	0	0	0	0	0.091011	0.091011	0	0	0	0.008118	100	0.082893	100	CKGR	CKGR South	29735.1	Southern Conservation Zone	2.1	2.1.3
682	22.9	-22.3	12518	682 Total	24	0	0	5.3128	0	0	0	1.12443	22.7796	0.452455	0	22.0544	0	0	0.494966	0	0	0	0	0	3.84106	0	0	0	0	2400	0	0	0	0	0.991357	0.991357	0	0	0	0.009212	100	0.982145	100	CKGR	CKGR South	29735.1	Southern Conservation Zone	2.1	2.1.3
683	22.9	-22.1	12543	683 Total	24	0	0	0.252024	0	0	0	0	9.33646	0	0	3.81943	0	0	9.26473	0	0	0	0	0	1.76235	0	0	0	0	2400	0	0	0	0	0.337849	0.337849	0	0	0	0.004226	100	0.333622	100	CKGR	CKGR South	29735.1	Southern Conservation Zone	2.1	2.1.3
684	22.9	-21.9	12568	684 Total	24	0	0	0	0	0	0	0	6.63284	0	0	0.843088	0	0	1.20249	0	0	0	0.300616	0.258381	1.71318	0	0	0	0	2400	0	0	0	0	0.153249	0.153249	0	0	0	0.006424	100	0.146825	100	CKGR	CKGR South	29735.1	Southern Conservation Zone	2.1	2.1.3
685	22.9	-21.7	12593	685 Total	24	0.272456	0	0	0	0	0	0	27.057	0	0	3.5351	0	0	2.29291	0	0	0	10.1463	1.08168	0.331645	0	0	0	0	2400	0	0	0	0	0.644869	0.644869	0	0	0	0.054133	100	0.590736	100	CKGR	CKGR North	18850.4	Southern Conservation Zone	2.1	2.1.1
686	22.9	-21.5	12618	686 Total	24	0	0	1.18288	0	0	0	0	32.0059	2.47459	0	0	0	0	2.25919	0	0	0	7.41183	0	2.29148	0	0	0	0	2400	0	0	0	0	0.731704	0.731704	0	0	0	0.04189	100	0.689814	100	CKGR	CKGR North	18850.4	Southern Conservation Zone	2.1	2.1.1
687	22.9	-21.3	12643	687 Total	24	0	0	2.08312	0	0	0	0	53.0162	0.817367	0	5.55347	0	0	5.03737	0.928856	0	0	0	0	2.34819	0	0	0	0	2400	0	0	0	0	1.20522	1.20522	0	0	0	0.005631	100	1.19959	100	CKGR	CKGR North	18850.4	Southern Conservation Zone	2.1	2.1.1
688	22.9	-21.1	12670	688 Total	26	5.90705	0	0.233136	0	0	0	0.742748	51.1818	6.08128	0	15.9335	0	0	3.33044	0.817367	0	0	0	0.300616	2.3213	0	0	0	0	2600	0	0	0	0	1.59006	1.59006	0	0	0	0.006041	100	1.58402	100	CKGR	CKGR North	18850.4	Southern Conservation Zone	2.1	2.1.1
689	22.9	-20.9	12701	689 Total	30	0	0	0	0	0	0	8.65294	1.11183	5.54296	0	0.839577	0.274778	0	9.47191	0.272969	0	0	0	0.231492	2.73627	99.627	9.80919	0	18.4935	2400	3.34922	0.222477	0	0.113488	4.09189	0.406704	3.68519	3.5717	0.113488	0.120802	6.055	3.97109	10.057	Ngami Agric	Ngami South	27956.8	Ngami Agric	3.1	3.1.2
690	22.9	-20.7	12732	690 Total	30	0	0	0	0	0	0	0	0	1.24403	0	0	0	0	4.02079	0	0	0	0	0.474126	0	136.469	0.579124	0.839846	88.7279	2400	4.58775	0.013135	0.011326	0.544491	5.21997	0.063274	5.1567	4.61221	0.544491	0.546032	0.282	4.67394	1.321	Ngami Agric	Ngami South	27956.8	Ngami Agric	3.1	3.1.2
691	22.9	-20.5	12763	691 Total	30	0	0	0	0	0	0	0	0	1.95942	0	0	0	0	3.78608	0	0	0	3.40126	0.53303	0.781048	213.828	47.9999	11.0083	125.705	2400	7.18837	1.08866	0.148457	0.771407	9.28872	0.091819	9.1969	8.42549	0.771407	0.791714	2.565	8.497	0.842	Ngami Agric	Ngami South	27956.8	Ngami Agric	3.1	3.1.2
692	22.9	-20.3	12794	692 Total	30	0	0	0	0	0	0	0	0	1.90794	0	0	0.545937	0	8.4411	0	0	0	0	0	0	239.672	15.5738	15.2557	182.206	2400	8.05721	0.353221	0.205736	1.11814	9.89268	0.158373	9.7343	8.61617	1.11814	1.11814	0	8.74172	1.436	Ngami Agric	Ngami South	27956.8	Ngami Agric	3.1	3.1.2
693	22.9	-20.1	12840	693 Total	45	0	0.289562	0	0	0	0	0	0.272969	1.97812	0	0	0	0	4.23847	0	0	0	0	0	0.793471	29.4596	0	0	0	2400	0.990362	0	0	0	1.61869	0.628325	0.990362	0.990362	0	0.001903	100	1.08381	8.623	Ngami Agric	Ngami South	27956.8	Ngami Agric	3.1	3.1.2
694	22.9	-19.9	12937	694 Total	96	20.7194	39.9104	0	0	80.0033	0	8.59054	0	9.1428	0	0	6.39623	87.3614	2.03343	0.645578	93.547	0	0	0	0	0	0	0	0	2400	0	0	0	0	19.562	19.562	0	0	0	0.693136	100	6.10657	100	Okavango Delta	Western Delta and Sandveld Tongue	2088.16	Northern Conservation Zone	1.1	1.1.11
695	22.9	-19.7	13034	695 Total	96	62.4033	157.533	0	0	25.5244	0	28.0606	0	4.69679	0	0	48.2122	313.593	1.55337	4.11698	54.2982	0	0	0	0	0	0	0	0	2400	0	0	0	0	28.1672	28.1672	0	0	0	0.402323	100	15.6376	100	Okavango Delta	Seasonal Floodplain West	2653.52	Northern Conservation Zone	1.1	1.1.7
696	22.9	-19.5	13131	696 Total	96	14.8915	55.1453	4.08864	0	14.493	0	7.75598	0	3.78048	0	0	11.8438	455.736	0	0.507819	84.8017	1.01024	0	0	0	0	0	0	0	2400	0	0	0	0	21.9785	21.9785	0	0	0	0.635191	100	8.87033	100	Okavango Delta	Permanent Swamp Central	1956.72	Northern Conservation Zone	1.1	1.1.6
697	22.9	-19.3	13228	697 Total	96	92.7994	61.9426	0	0	300.116	0	209.45	0	4.70705	2.0474	0	20.7402	833.169	0	10.1303	659.196	0	0	0	0	0	0	0	0	2400	0	0	0	0	49.7936	49.7936	0	0	0	4.88431	100	28.4441	100	Okavango Delta	Seasonal Floodplain Central	2931.18	Northern Conservation Zone	1.1	1.1.8
698	22.9	-19.1	13325	698 Total	96	10.2311	73.2403	0	0	8.79287	0	24.1198	0	5.39494	0	0	13.3058	304.294	1.01564	3.11814	58.8705	1.04799	0	0	0	0	0	0	0	2400	0	0	0	0	26.7746	26.7746	0	0	0	0.44331	100	7.87523	100	Okavango Delta	Permanent Swamp East	989.23	Northern Conservation Zone	1.1	1.1.5
699	22.9	-18.9	13422	699 Total	96	22.987	0	0	0	170.6	35.4226	54.2659	0	6.22532	0	0	36.7993	20.8111	2.76578	2.06576	109.32	0	0	0	1.5122	0	0	0	0	2400	0	0	0	0	53.0393	53.0393	0	0	0	0.813632	100	7.99881	100	Dry North	Kwando Delta link	6957.02	Northern Conservation Zone	1.3	1.3.1
700	22.9	-18.7	13498	700 Total	75	0	0	0	0	143.167	1.88997	13.2058	0	7.43504	0	0	11.6346	0.498709	2.71301	1.07382	19.4242	0	0	0	0.996617	5.88085	0.790092	3.95046	7.90092	2325	0.204077	0.018498	0.054994	0.050049	39.9442	39.6166	0.327618	0.277569	0.050049	0.201082	75.11	4.28501	93.522	Okavango Delta	Eretsa community	1157.45	Northern Conservation Zone	1.1	1.1.3
701	22.9	-18.5	13523	701 Total	24	0	0	0	0	0	0	0	0	0	0	0	0	0	0.226404	0	0	0	0	0.23608	0	10.8704	0.455953	1.36786	0	2400	0.365436	0.010341	0.018447	0	0.81365	0.419426	0.394224	0.394224	0	0.000767	100	0.39651	0.577	Ngami Agric	Panhandle	12059.6	Ngami Agric	3.1	3.1.3
702	22.9	-18.3	13548	702 Total	24	0	0	0	0	0.452808	5.64749	0	0	0	0	0	0	0	0.197523	0	0	0	0	0.924968	0	0	0	0	0	2400	0	0	0	0	0.805195	0.805195	0	0	0	0.003007	100	0.133078	100	Dry North	Ngami North	2951.57	Northern Conservation Zone	1.3	1.3.3
703	22.9	-18.1	13561	703 Total	12	0	0	0	0	0	0	0	0	0	0	0	0	0	0	0.867736	0	0	0	0.23608	0	0	0	0	0	1200	0	0	0	0	0.014394	0.014394	0	0	0	0.001535	100	0.012859	100	Dry North	Ngami North	2951.57	Northern Conservation Zone	1.3	1.3.3
714	23.1	-25.3	13567	714 Total	5	0	0	0	0	0	0	0	0	0	0	0	0	0	0	0	0	0	0.111637	0	0.542049	12.9617	0.734023	8.24813	13.726	2000	0.52289	0.019978	0.13348	0.101078	0.779644	0.002218	0.777426	0.676348	0.101078	0.103296	2.147	0.676348	0	Kgalagadi Agric 1	Kgalagadi Agric 1	84989.3	Kgalagadi Agric 1	4.1	4.1.1
715	23.1	-25.1	13573	715 Total	5	0	0	0	0	0	0	0	0.676515	0	0	0	0	0	0.125275	0	0	0	0	0	1.35362	18.461	1.96254	2.09274	0	2000	0.744736	0.053414	0.033867	0	0.852269	0.020253	0.832016	0.832017	0	0.003895	100	0.848374	1.928	Kgalagadi Agric 1	Kgalagadi Agric 1	84989.3	Kgalagadi Agric 1	4.1	4.1.1
716	23.1	-24.9	13582	716 Total	8	0	0	0	0	0	0	0	0	0	0	1.0629	0	0	1.3937	0	0	0	2.54168	0.127084	1.75905	21.6455	0.726099	0	0	2000	0.873203	0.019762	0	0	0.950724	0.057758	0.892965	0.892965	0	0.020534	100	0.930189	4.002	Kgalagadi Agric 1	Kgalagadi Agric 1	84989.3	Kgalagadi Agric 1	4.1	4.1.1
717	23.1	-24.7	13603	717 Total	20	0	0	0	0	0	0	0.94271	0	0.222192	0	3.84907	0	0	10.4049	0	0	0	1.0629	0	1.87928	10.1054	4.00652	0	0	2000	0.407664	0.109044	0	0	0.754845	0.238137	0.516707	0.516708	0	0.011671	100	0.743174	30.473	KTP WMA	Eastern corridor	12428.4	Southern Conservation Zone	2.3	2.3.2
718	23.1	-24.5	13624	718 Total	20	0	0	0	0	0	0	0	0	0	0	2.79917	0	0	2.83834	0	0	0	0	0	1.33951	15.9075	0.999088	0.50894	0	2000	0.641728	0.027192	0.008236	0	0.768958	0.091802	0.677156	0.677156	0	0.003855	100	0.765103	11.495	KTP WMA	Eastern corridor	12428.4	Southern Conservation Zone	2.3	2.3.2
719	23.1	-24.3	13645	719 Total	20	0	0	0	0	0	0	0	0	0	0	0	0	0	0	0	0	0	0	0	1.66047	102.77	4.2534	18.5099	66.0248	2000	4.14585	0.115763	0.299548	0.486205	5.05214	0.004779	5.04736	4.56116	0.486205	0.490984	0.973	4.56116	0	Kgalagadi Agric 2	Kgalagadi Agric 2	6579.69	Kgalagadi Agric 2	4.2	4.2.1
720	23.1	-24.1	13666	720 Total	20	0	0	0	0	0	0	0	0.265726	0	0	0.266064	0	0	2.81798	0	0	0	7.21287	0.237313	0.801823	137.037	9.63199	13.2476	0	2000	5.52821	0.26215	0.214386	0	6.09555	0.090802	6.00475	6.00475	0	0.045734	100	6.04982	0.745	Kgalagadi Agric 2	Kgalagadi Agric 2	6579.69	Kgalagadi Agric 2	4.2	4.2.1
721	23.1	-23.9	13687	721 Total	20	0	0	0.229917	0	0	0	0	0	0	0	2.85182	0	0	3.11099	0	0	0	0	0	2.45197	135.694	2.31647	14.5408	42.7632	2000	5.47405	0.063046	0.235315	0.314906	6.19595	0.108631	6.08732	5.77241	0.314906	0.321962	2.192	5.87399	1.729	Kgalagadi Agric 2	Kgalagadi Agric 2	6579.69	Kgalagadi Agric 2	4.2	4.2.1
722	23.1	-23.7	13708	722 Total	20	0	0	0	0	0	0	0	0	0	0	3.60733	0	0	2.15806	0	0	0	0	0	2.21547	48.8662	16.3998	4.8749	0	2000	1.97132	0.446346	0.078891	0	2.5981	0.10154	2.49656	2.49656	0	0.006376	100	2.59172	3.672	KTP WMA	CKGR buffer	6198.78	Southern Conservation Zone	2.3	2.3.1
723	23.1	-23.5	13729	723 Total	20	0	0	0	0	0	0	9.28134	2.34139	0.950607	0	0	0	0	0.45192	0	0	0	0	0	0.881959	90.3531	2.1435	12.5323	23.896	2000	3.64495	0.058339	0.202811	0.175969	4.37948	0.297413	4.08207	3.9061	0.175969	0.178507	1.422	4.20097	7.019	Kgalagadi Agric 2	Kgalagadi Agric 2	6579.69	Kgalagadi Agric 2	4.2	4.2.1
724	23.1	-23.3	13754	724 Total	24	0	0	2.21985	0	0	0	0	8.21952	0	0	10.7556	0	0	0.722734	0	0	0	0	0.412542	2.41709	1.35849	0	0	0	2400	0.045669	0	0	0	0.456779	0.41111	0.045669	0.045669	0	0.007138	100	0.449642	89.843	CKGR	CKGR South	29735.1	Southern Conservation Zone	2.1	2.1.3
725	23.1	-23.1	13779	725 Total	24	0	0	6.81985	0	0	0	0	0.467326	0	0	0	0	0	0.229917	0	0	0	0	0.456332	1.80451	0	0	0	0	2400	0	0	0	0	0.246959	0.246959	0	0	0	0.005811	100	0.241148	100	CKGR	CKGR South	29735.1	Southern Conservation Zone	2.1	2.1.3
726	23.1	-22.9	13804	726 Total	24	0	0	14.5574	0	0	0	0	5.24893	0	0	0.510427	0	0	0	0	0	0	0	0.232173	2.24335	0	0	0	0	2400	0	0	0	0	0.601772	0.601772	0	0	0	0.006135	100	0.595637	100	CKGR	CKGR North	18850.4	Southern Conservation Zone	2.1	2.1.1
727	23.1	-22.7	13829	727 Total	24	0	0	7.74035	0	0	0	0	13.0991	2.62953	0	0	0	0	0.547622	0	0	0	0	0	2.41949	0	0	0	0	2400	0	0	0	0	0.556794	0.556794	0	0	0	0.005802	100	0.550992	100	CKGR	CKGR North	18850.4	Southern Conservation Zone	2.1	2.1.1
728	23.1	-22.5	13854	728 Total	24	0	0	0	0	0	0	0.46568	11.9228	0.255214	0	1.25333	0	0	0.252434	0	0	0	0	0.271756	3.07914	0	0	0	0	2400	0	0	0	0	0.26221	0.26221	0	0	0	0.008268	100	0.253942	100	CKGR	CKGR South	29735.1	Southern Conservation Zone	2.1	2.1.3
729	23.1	-22.3	13879	729 Total	24	0.232479	0	0	0	0	0	0	10.564	1.46308	0	2.0344	0	0	1.98754	0	0	0	1.27607	1.24958	3.07886	0	0	0	0	2400	0	0	0	0	0.30237	0.30237	0	0	0	0.017711	100	0.284659	100	CKGR	CKGR South	29735.1	Southern Conservation Zone	2.1	2.1.3
730	23.1	-22.1	13904	730 Total	24	0	0	1.27192	0	0	0	0	8.84885	0	0	0	0	0	1.54699	0	0	0	0	0.27296	1.46109	0	0	0	0	2400	0	0	0	0	0.224709	0.224709	0	0	0	0.004391	100	0.220317	100	CKGR	CKGR South	29735.1	Southern Conservation Zone	2.1	2.1.3
731	23.1	-21.9	13929	731 Total	24	0	0	0	0	0	0	0.333107	35.4906	1.6629	0	0	0	0	5.05073	0.539917	0	0	3.25012	0.270538	2.08447	0	0	0	0	2400	0	0	0	0	0.760351	0.760351	0	0	0	0.021837	100	0.738514	100	CKGR	CKGR North	18850.4	Southern Conservation Zone	2.1	2.1.1
732	23.1	-21.7	13954	732 Total	24	0	0	3.97265	0	0	0	0	25.8829	0	0	1.35269	0	0	3.71367	0.25358	0	0	2.64724	0.539917	4.24184	0	0	0	0	2400	0	0	0	0	0.693126	0.693126	0	0	0	0.024926	100	0.6682	100	CKGR	CKGR North	18850.4	Southern Conservation Zone	2.1	2.1.1
733	23.1	-21.5	13979	733 Total	24	0.821101	0	7.34472	0	0	0	0	70.1608	0.999321	0	2.05269	0	0	0.919929	1.05889	0	0	13.3376	0.270538	1.18339	1.87289	0	0	0	2400	0.062962	0	0	0	1.77965	1.71669	0.062962	0.062962	0	0.069209	100	1.71044	96.319	CKGR	CKGR North	18850.4	Southern Conservation Zone	2.1	2.1.1
734	23.1	-21.3	14004	734 Total	24	7.78713	0	0.827597	0	0	0	0	53.3814	6.62984	0	11.5564	0	0	5.52969	2.46051	0	0	17.7197	0.297149	3.21282	1.25138	0	0	0	2400	0.042068	0	0	0	1.98829	1.94623	0.042068	0.042068	0	0.09568	100	1.89261	97.777	CKGR	CKGR North	18850.4	Southern Conservation Zone	2.1	2.1.1
735	23.1	-21.1	14031	735 Total	26	0.270538	0	0.891448	0	0	0	0	59.0216	9.55774	0	5.99719	0	0	10.0145	3.62053	0	0	14.0457	0	3.62488	0.834251	0	0	0	2600	0.025888	0	0	0	1.49269	1.46681	0.025888	0.025888	0	0.071688	100	1.42101	98.178	CKGR	CKGR North	18850.4	Southern Conservation Zone	2.1	2.1.1
736	23.1	-20.9	14058	736 Total	26	0	0	0	0	0	0	13.3134	6.53044	10.7634	0	7.38876	0	0	3.78748	1.39933	0	0	0.255489	0	3.74022	4.45544	0	0	4.19225	2600	0.13826	0	0	0.023747	0.845263	0.683256	0.162007	0.13826	0.023747	0.033185	28.441	0.812078	82.975	Ngami Agric	Ngami South	27956.8	Ngami Agric	3.1	3.1.2
737	23.1	-20.7	14083	737 Total	24	0	0	0	0	0	0	0	0.584545	2.11926	0	0.292272	0	0	4.08481	0	0	0	0	0	1.16017	57.3184	4.05017	0.801996	36.9048	2400	1.92691	0.09186	0.010816	0.226471	2.35142	0.095371	2.25605	2.02958	0.226471	0.229253	1.214	2.12217	4.363	Ngami Agric	Ngami South	27956.8	Ngami Agric	3.1	3.1.2
738	23.1	-20.5	14108	738 Total	24	0	0	0	0	0	0	0	0	0.794322	0	0	0	0	4.98172	0.261256	0	0	0	0.255489	0.261256	58.3414	4.28434	0.876817	0	2400	1.9613	0.097171	0.011825	0	2.13749	0.067192	2.0703	2.07029	0	0.001457	100	2.13603	3.077	Ngami Agric	Ngami South	27956.8	Ngami Agric	3.1	3.1.2
739	23.1	-20.3	14133	739 Total	24	0	0	0	0	0	0	0	0	0.463392	0	0	0	0	2.59657	0	0	0	0.255489	0	0.522512	277.163	12.8575	11.6453	293.3	2400	9.31756	0.291614	0.157047	1.79988	11.6027	0.036599	11.5661	9.76622	1.79988	1.80238	0.139	9.80031	0.348	Ngami Agric	Ngami South	27956.8	Ngami Agric	3.1	3.1.2
740	23.1	-20.1	14158	740 Total	24	0	0	0	0	0	0	0	0	0.963238	0	0	0	0	6.88103	0	2.35864	0	0	0	0.281038	151.808	7.52853	24.0223	201.702	2400	5.10342	0.17075	0.323961	1.23777	7.49867	0.66277	6.8359	5.59813	1.23777	1.25592	1.445	5.68397	1.51	Ngami Agric	Ngami South	27956.8	Ngami Agric	3.1	3.1.2
741	23.1	-19.9	14248	741 Total	89	15.6227	327.063	1.08739	0	47.7929	0	15.2956	0	13.0218	0	0	5.86027	105.824	1.61624	2.18474	241.62	0	0	0	2.16139	3.7651	0	0	0	2300	0.132077	0	0	0	37.6356	37.5035	0.132077	0.132077	0	1.87353	100	18.3486	99.28	Okavango Delta	Lower Delta	1363.81	Northern Conservation Zone	1.1	1.1.4
742	23.1	-19.7	14345	742 Total	96	49.856	87.4102	0	0	74.087	0	26.7441	0	6.91641	2.31605	0	26.2481	31.1052	3.0414	6.04627	218.295	0.944964	0	0	0	0	4.02372	0	0	2400	0	0.09126	0	0	27.2003	27.109	0.09126	0.09126	0	1.62386	100	9.92608	99.081	Okavango Delta	Seasonal Floodplain West	2653.52	Northern Conservation Zone	1.1	1.1.7
743	23.1	-19.5	14442	743 Total	96	38.7633	273.635	0	5.42305	88.7191	4.12244	64.8146	0	14.03	0	0	37.7856	248.921	0	5.53084	306.22	0.536909	0	0	0.924403	0	0	0	0	2400	0	0	0	0	43.3542	43.3542	0	0	0	2.2748	100	20.7261	100	Okavango Delta	Seasonal Floodplain Central	2931.18	Northern Conservation Zone	1.1	1.1.8
744	23.1	-19.3	14539	744 Total	96	40.1716	38.6823	0	0	1.63108	0	8.90217	0	12.0858	8.85505	0	4.49905	106.355	1.15955	4.14126	261.354	0.944964	0	0	0.451921	0	0	0	0	2400	0	0	0	0	19.5626	19.5626	0	0	0	1.944	100	5.86225	100	Okavango Delta	Seasonal Floodplain Central	2931.18	Northern Conservation Zone	1.1	1.1.8
745	23.1	-19.1	14636	745 Total	96	5.7935	546.661	0	0	19.1529	6.93188	0	0	0	9.50582	0	15.9755	337.857	0.445407	10.972	86.1793	2.79377	0	0	0	0	0	0	0	2400	0	0	0	0	48.866	48.866	0	0	0	0.657495	100	27.7534	100	Okavango Delta	Permanent Swamp East	989.23	Northern Conservation Zone	1.1	1.1.5
746	23.1	-18.9	14733	746 Total	96	5.86045	235.446	0	10.229	0.965311	0.51188	0	1.02376	7.71564	0	0	0	0	0	0	5.62434	0	0	0	0.532979	0	0	0	0	2400	0	0	0	0	72.2818	72.2818	0	0	0	0.042952	100	10.6002	100	Dry North	Kwando Delta link	6957.02	Northern Conservation Zone	1.3	1.3.1
747	23.1	-18.7	14830	747 Total	96	12.761	19.937	8.98648	10.0006	16.8592	12.1272	0	0	9.15219	0	0	0	0	1.08811	2.81189	9.08946	0	0	0	0	0	0	0	0	2400	0	0	0	0	49.4711	49.4711	0	0	0	0.067348	100	2.98678	100	Dry North	Kwando Delta link	6957.02	Northern Conservation Zone	1.3	1.3.1
748	23.1	-18.5	14903	748 Total	72	0.401743	0	0	0	0.464766	0.466841	0	0	0	0	0	0	0	0	0	0	0	0	0	1.04552	0	0	0	0	2250	0	0	0	0	20.361	20.361	0	0	0	0.002674	100	0.048087	100	Dry North	Kwando Delta link	6957.02	Northern Conservation Zone	1.3	1.3.1
749	23.1	-18.3	14962	749 Total	58	1.42171	0.570003	0	0.457973	0	5.30793	0	0	0	0	0	0	0	0.810438	0	0	0	0	0	0.544054	0	0	0	0	2200	0	0	0	0	10.4717	10.4717	0	0	0	0.001423	100	0.265673	100	Dry North	Kwando Delta link	6957.02	Northern Conservation Zone	1.3	1.3.1
750	23.1	-18.1	14980	750 Total	17	0	0	0	0	4.27502	0	0	0	0	0	0	0	0	0.229243	0	0	0	0	0	0	0	0	0	0	1625	0	0	0	0	1.98558	1.98558	0	0	0	0	-99	0.146621	100	Dry North	Ngami North	2951.57	Northern Conservation Zone	1.3	1.3.3
751	23.1	-17.9	14982	751 Total	1	0	0	0	0	0	0	0	0	0	0	0	0	0	0	0	0	0	0	0	0	0	0	0	0	100	0	0	0	0	0	0	0	0	0	0	-99	0	-99
761	23.3	-25.3	14988	761 Total	5	0	0	0	0	0	0	0	0	0	0	0	0	0	0	0	0	0	0	0	0	5.9882	0.315784	6.77376	35.7878	2000	0.241571	0.008595	0.10962	0.26354	0.623325	0	0.623325	0.359786	0.26354	0.26354	0	0.359786	0
762	23.3	-25.1	14994	762 Total	5	0	0	0	0	0	0	0	0	0	0	0.91689	0	0	1.34191	0	0	0	0.129183	0	0	18.4723	6.15078	1.87299	4.64398	2000	0.745192	0.167403	0.030311	0.034198	1.01167	0.034564	0.977104	0.942906	0.034198	0.034959	2.177	0.976709	3.461	Kgalagadi Agric 1	Kgalagadi Agric 1	84989.3	Kgalagadi Agric 1	4.1	4.1.1
763	23.3	-24.9	15002	763 Total	7	0	0	0	0	0	0	0	0	0	0	0	0	0	0	0	0	0	0	0	0	20.2121	3.03254	3.44147	0	2200	0.741253	0.075032	0.050631	0	0.866916	0	0.866916	0.866916	0	0	-99	0.866916	0	Kgalagadi Agric 1	Kgalagadi Agric 1	84989.3	Kgalagadi Agric 1	4.1	4.1.1
764	23.3	-24.7	15023	764 Total	20	0	0	0	0	0	0	0	0	0	0	2.78436	0	0	1.50669	0	0	0	0	0	2.52871	33.0463	0.224757	2.39408	0	2000	1.33312	0.006117	0.038744	0	1.45679	0.078804	1.37799	1.37799	0	0.007277	100	1.44951	4.935	KTP WMA	Eastern corridor	12428.4	Southern Conservation Zone	2.3	2.3.2
765	23.3	-24.5	15044	765 Total	20	0	0	0	0	0	0	0	0	0	0	0.224802	0	0	1.29192	0	0	0	0	0	2.24726	0	1.90068	0	0	2000	0	0.05173	0	0	0.078154	0.026424	0.05173	0.05173	0	0.006467	100	0.071687	27.839	KTP WMA	Eastern corridor	12428.4	Southern Conservation Zone	2.3	2.3.2
766	23.3	-24.3	15065	766 Total	20	0	0	0	0	0	0	0	0.541972	0	0	11.1833	0	0	1.44476	0	0	0	2.24909	0.265177	2.29894	48.7304	1.3576	6.42737	0	2000	1.96584	0.036949	0.104014	0	2.37105	0.26425	2.1068	2.1068	0	0.020903	100	2.35015	10.355	KTP WMA	Eastern corridor	12428.4	Southern Conservation Zone	2.3	2.3.2
767	23.3	-24.1	15086	767 Total	20	0	0	0	0	0	0	0	0	0	0	3.54373	0	0	2.58644	0	0	0	0	0.265177	1.75013	207.721	9.3057	44.1695	98.4212	2000	8.37969	0.253269	0.714798	0.72477	10.1777	0.10521	10.0725	9.34776	0.72477	0.730841	0.831	9.4469	1.049	Kgalagadi Agric 2	Kgalagadi Agric 2	6579.69	Kgalagadi Agric 2	4.2	4.2.1
768	23.3	-23.9	15107	768 Total	20	0	0	0	0	0	0	0	0	0	0	2.083	0	0	0.971824	0	0	0	0.270937	0.47784	1.65051	178.551	10.7496	11.9566	58.0998	2000	7.20296	0.292567	0.193494	0.427845	8.17671	0.059837	8.11687	7.68902	0.427845	0.436055	1.883	7.74065	0.667	Kgalagadi Agric 2	Kgalagadi Agric 2	6579.69	Kgalagadi Agric 2	4.2	4.2.1
769	23.3	-23.7	15128	769 Total	20	0	0	0	0	0	0	1.85521	0.202971	0	0	3.04992	0	0	1.09692	0	0	0	0	0.270937	1.17778	5.65832	0	0	0	2000	0.228263	0	0	0	0.352511	0.124248	0.228263	0.228263	0	0.004446	100	0.348065	34.419	KTP WMA	CKGR buffer	6198.78	Southern Conservation Zone	2.3	2.3.1
770	23.3	-23.5	15149	770 Total	20	0	0	1.97117	0	0	0	0	1.13232	1.91136	0	1.84879	0	0	1.19414	0.694332	0	0	0.232635	0.271223	1.71011	9.22159	0	0.542446	0	2000	0.372009	0	0.008778	0	0.587816	0.207028	0.380788	0.380787	0	0.00735	100	0.580465	34.4	KTP WMA	CKGR buffer	6198.78	Southern Conservation Zone	2.3	2.3.1
771	23.3	-23.3	15174	771 Total	24	0	0	2.64703	0	0	0	0	7.24049	1.21404	0	0.462888	0	0	0.542446	0	0	0	0	0	2.51417	0	0	0	0	2400	0	0	0	0	0.261235	0.261235	0	0	0	0.006029	100	0.255205	100	CKGR	CKGR South	29735.1	Southern Conservation Zone	2.1	2.1.3
772	23.3	-23.1	15199	772 Total	24	0	0	10.0738	0	0	0	0	2.30137	0	0	0.271223	0	0	1.85441	0	0	0	0	1.00589	1.85326	0	0	0	0	2400	0	0	0	0	0.41299	0.41299	0	0	0	0.007714	100	0.405276	100	CKGR	CKGR South	29735.1	Southern Conservation Zone	2.1	2.1.3
773	23.3	-22.9	15224	773 Total	24	0	0	13.2164	0	0	0	0.779403	14.7549	0.748064	0	0.815416	0	0	2.32238	0	0	0	0	0.271756	1.06914	0	0	0	0	2400	0	0	0	0	0.783883	0.783883	0	0	0	0.003447	100	0.780436	100	CKGR	CKGR North	18850.4	Southern Conservation Zone	2.1	2.1.1
774	23.3	-22.7	15249	774 Total	24	0.249355	0	4.67961	0	0	0	0	19.6251	1.38115	0	1.21698	0	0	2.08523	0	0	0	0	0	0.238326	0	0	0	0	2400	0	0	0	0	0.596467	0.596467	0	0	0	0.000572	100	0.595896	100	CKGR	CKGR North	18850.4	Southern Conservation Zone	2.1	2.1.1
775	23.3	-22.5	15274	775 Total	24	0.498709	0	1.66063	0	0	0	5.09022	13.551	0.238326	0	0.92874	0	0	0.20738	0	0	0	0	0.688931	1.52046	0	0	0	0	2400	0	0	0	0	0.461022	0.461022	0	0	0	0.005886	100	0.455136	100	CKGR	CKGR North	18850.4	Southern Conservation Zone	2.1	2.1.1
776	23.3	-22.3	15299	776 Total	24	0	0	5.76666	0	0	0	1.0153	19.6731	0	0	4.56882	0	0	0.624506	0.753012	0	0	0	0.522809	2.2255	0	0	0	0	2400	0	0	0	0	0.666017	0.666017	0	0	0	0.007037	100	0.65898	100	CKGR	CKGR North	18850.4	Southern Conservation Zone	2.1	2.1.1
777	23.3	-22.1	15324	777 Total	24	0	0	5.5096	0	0	0	0	25.0086	0	0	1.35903	0	0	1.49982	0	0	0	3.97352	1.50594	2.13882	0	0	0	0	2400	0	0	0	0	0.709516	0.709516	0	0	0	0.029536	100	0.67998	100	CKGR	CKGR North	18850.4	Southern Conservation Zone	2.1	2.1.1
778	23.3	-21.9	15349	778 Total	24	0	0	0	0	0	0	0	21.717	0	0	0.818036	0	0	3.64808	0.297789	0	0	4.09018	0	1.64533	0	0	0	0	2400	0	0	0	0	0.473079	0.473079	0	0	0	0.02403	100	0.44905	100	CKGR	CKGR North	18850.4	Southern Conservation Zone	2.1	2.1.1
779	23.3	-21.7	15374	779 Total	24	0.985585	0	0	0	0	0	0	28.1558	0	0	0.297789	0	0	12.7794	0.255816	0	0	26.4039	0.32947	3.35144	0	0	0	0	2400	0	0	0	0	0.849349	0.849349	0	0	0	0.13876	100	0.710589	100	CKGR	CKGR North	18850.4	Southern Conservation Zone	2.1	2.1.1
780	23.3	-21.5	15399	780 Total	24	1.69369	0	2.55816	0	0	0	0	50.4452	0.808233	0	0.246396	0	0	2.08506	0.594888	0	0	12.0421	0	5.47477	0	0	0	0	2400	0	0	0	0	1.22735	1.22735	0	0	0	0.07226	100	1.15509	100	CKGR	CKGR North	18850.4	Southern Conservation Zone	2.1	2.1.1
781	23.3	-21.3	15424	781 Total	24	0.847869	0	0	0	0	0	0	50.5279	6.02944	0	9.9866	0	0	7.78893	0	0	0	12.3844	0.336812	1.7322	0	0	0	0	2400	0	0	0	0	1.38174	1.38174	0	0	0	0.06606	100	1.31568	100	CKGR	CKGR North	18850.4	Southern Conservation Zone	2.1	2.1.1
782	23.3	-21.1	15450	782 Total	25	1.48722	0	0	0	0	0	0	46.3032	6.48675	0	16.0325	0	0	2.11173	1.65128	0	0	2.57325	0	4.47539	0	0	0	0	2800	0	0	0	0	1.16568	1.16568	0	0	0	0.02003	100	1.14565	100	CKGR	CKGR North	18850.4	Southern Conservation Zone	2.1	2.1.1
783	23.3	-20.9	15457	783 Total	6	0	0	0	0	0	0	0	0	0.476252	0	0.127745	0	0	1.4223	0.277611	0	0	0.127745	0	0.572579	18.6622	0	0	0	2400	0.627379	0	0	0	0.655924	0.028546	0.627379	0.627379	0	0.002	100	0.653924	4.059	Ngami Agric	Ngami South	27956.8	Ngami Agric	3.1	3.1.2
784	23.3	-20.7	15464	784 Total	6	0	0	0	0	0	0	0	0	0	0	0	0	0	0.859486	0	0	0	0	0	0.431078	2.88878	0.694028	0	0	2400	0.097114	0.015741	0	0	0.122568	0.009713	0.112855	0.112855	0	0.001034	100	0.121535	7.142	Ngami Agric	Ngami South	27956.8	Ngami Agric	3.1	3.1.2
785	23.3	-20.5	15471	785 Total	6	0	0	0	0	0	0	0	0	0	0	0	0	0	0.249913	0.277611	0	0	0	0	0	14.9092	0.479457	4.48661	2.20018	2400	0.501211	0.010874	0.060506	0.013502	0.590673	0.004581	0.586093	0.572591	0.013502	0.013502	0	0.577172	0.794	Ngami Agric	Ngami South	27956.8	Ngami Agric	3.1	3.1.2
786	23.3	-20.3	15478	786 Total	6	0	0	0	0	0	0	0	0	0.138806	0	0	0	0	1.8625	0	0	0	0	0	0	15.0726	1.6509	1.24019	0	2400	0.506705	0.037443	0.016725	0	0.582039	0.021166	0.560873	0.560873	0	0	-99	0.582039	3.637	Ngami Agric	Ngami South	27956.8	Ngami Agric	3.1	3.1.2
787	23.3	-20.1	15485	787 Total	6	0	0	0	0	0	0	0	0	0	0	0	0	0	0.416417	0	0	0	0	0	0	42.9657	3.66188	3.3731	56.6204	2400	1.4444	0.083053	0.045489	0.347459	1.92461	0.004205	1.9204	1.57295	0.347459	0.347459	0	1.57715	0.267	Ngami Agric	Ngami South	27956.8	Ngami Agric	3.1	3.1.2
788	23.3	-19.9	15505	788 Total	19	0.653791	32.6895	0	0	22.8827	0	0	0	0	0	0	0	3.85303	0	0	0	0	0	0	0	90.8188	0.58407	11.0491	92.674	2350	3.11807	0.013529	0.152177	0.580807	7.50661	3.64202	3.86458	3.28378	0.580807	0.580807	0	5.28714	37.891	Ngami Agric	Ngami South	27956.8	Ngami Agric	3.1	3.1.2
789	23.3	-19.7	15602	789 Total	96	23.5806	1371.76	0	0	129.098	0	120.91	0	4.57018	0	0	13.355	168.429	2.80133	6.30678	136.339	4.67199	0	0	0.526859	0	0	0	0	2400	0	0	0	0	79.3406	79.3406	0	0	0	1.04316	100	66.021	100	Okavango Delta	Seasonal Floodplain Central	2931.18	Northern Conservation Zone	1.1	1.1.8
790	23.3	-19.5	15699	790 Total	96	22.1822	930.353	0	2.06063	49.1345	0	56.1286	0	2.47611	0	0	6.95831	88.5878	8.05827	3.8765	194.984	2.78608	0	0	0	0	0	0	0	2400	0	0	0	0	77.5961	77.5961	0	0	0	1.46363	100	43.5738	100	Okavango Delta	Seasonal Floodplain Central	2931.18	Northern Conservation Zone	1.1	1.1.8
791	23.3	-19.3	15796	791 Total	96	28.5917	135.76	0	0	35.4516	0	34.3722	0	6.21856	7.40785	0	79.1693	110.938	5.47534	6.32449	173.973	3.26457	0	0	0	0	0	0	0	2400	0	0	0	0	56.2534	56.2534	0	0	0	1.3112	100	11.5321	100	Okavango Delta	Seasonal Floodplain Central	2931.18	Northern Conservation Zone	1.1	1.1.8
792	23.3	-19.1	15893	792 Total	96	30.4145	275.304	0	0	167.471	0	1.84543	0	0.821505	10.2464	0	49.1722	203.857	1.34838	6.97367	307.835	4.04103	0	0	0	0	0	0	0	2400	0	0	0	0	38.0294	38.0294	0	0	0	2.30832	100	20.2779	100	Okavango Delta	Seasonal Floodplain North East	929.71	Northern Conservation Zone	1.1	1.1.9
793	23.3	-18.9	15990	793 Total	96	4.4944	1.39215	0	1.11086	31.6347	0	0	0	1.41882	0	0	4.5785	87.1392	0	0	24.1159	0	0	0	0	0	0	0	0	2400	0	0	0	0	26.2052	26.2052	0	0	0	0.178687	100	2.0862	100	Dry North	Kwando Delta link	6957.02	Northern Conservation Zone	1.3	1.3.1
794	23.3	-18.7	16087	794 Total	96	3.75964	11.2065	1.57408	1.03498	0	8.95516	0	0	0.900465	0.463222	0	0.517491	0	1.48958	0	0	0	0	0	1.03341	0	0	0	0	2400	0	0	0	0	21.6539	21.6539	0	0	0	0.002478	100	1.01232	100	Dry North	Kwando Delta link	6957.02	Northern Conservation Zone	1.3	1.3.1
795	23.3	-18.5	16184	795 Total	96	3.15937	2.00966	0	0.560325	0	0.407745	0	0	1.11939	0	0	0	0	0.416661	0	8.79735	0	0	0	1.07719	0	0	0	0	2400	0	0	0	0	30.5907	30.5907	0	0	0	0.067767	100	0.322425	100	Dry North	Kwando Delta link	6957.02	Northern Conservation Zone	1.3	1.3.1
796	23.3	-18.3	16281	796 Total	96	5.58158	1.20579	0	0	11.7436	18.6595	4.18508	0	0.823973	0	0	0.497715	0	3.73808	0	0.463222	0	0	0	0.928628	0	0	0	0	2400	0	0	0	0	57.309	57.309	0	0	0	0.005659	100	1.19802	100	Dry North	Kwando Delta link	6957.02	Northern Conservation Zone	1.3	1.3.1
797	23.3	-18.1	16369	797 Total	87	0.986357	172.208	0	4.97715	8.02984	22.6422	3.24452	0	11.4821	0.81549	0	8.91757	2.20161	3.03761	0	9.59488	3.09551	0	0	0	6.02238	0	0	0	2175	0.223402	0	0	0	28.0664	27.843	0.223402	0.223402	0	0.101617	100	9.57941	97.668	Kwando/Chobe	Kwando Linyanti	3575.8	Northern Conservation Zone	1.2	1.2.3
798	23.3	-17.9	16373	798 Total	3	0	0	0	0	0	0	0	0	0	0	0	0	0	0	0	0	0	0	0	0	0	0	0	0	75	0	0	0	0	0	0	0	0	0	0	-99	0	-99
808	23.5	-25.3	16386	808 Total	12	0	0	0	0	0	0	0	0	0	0	1.18332	0	0	0	0	0	0	0.504557	0	0.236664	57.8298	0	0	0	1200	3.8882	0	0	0	3.93202	0.043821	3.8882	3.8882	0	0.00609	100	3.92593	0.961	Kgalagadi Agric 1	Kgalagadi Agric 1	84989.3	Kgalagadi Agric 1	4.1	4.1.1
809	23.5	-25.1	16403	809 Total	16	0	0	0	0	0	0	0	0	3.52692	0	3.26069	0	0	0	0	0	0	0	0.258798	0.960813	112.255	0	2.58798	0	1600	5.66062	0	0.052352	0	5.88551	0.172545	5.71297	5.71297	0	0.004718	100	5.8808	2.854	Kgalagadi Agric 1	Kgalagadi Agric 1	84989.3	Kgalagadi Agric 1	4.1	4.1.1
810	23.5	-24.9	16422	810 Total	18	0	0	0	0	0	0	0	0	0.258426	0	0	0	0	0	0	0	0	2.68791	0	1.7995	238.599	5.40867	9.48963	19.7242	1800	10.6948	0.163561	0.170635	0.161387	11.2196	0.029204	11.1904	11.029	0.161387	0.184739	12.641	11.0349	0.053	Kgalagadi Agric 1	Kgalagadi Agric 1	84989.3	Kgalagadi Agric 1	4.1	4.1.1
811	23.5	-24.7	16443	811 Total	20	0	0	0	0	0	0	0	0	0	0	0	0	0	2.51186	0	0	0	8.37852	0	3.39185	278.85	14.6091	80.3014	38.9105	2000	11.2491	0.39761	1.29952	0.286535	13.3224	0.08957	13.2328	12.9462	0.286535	0.345665	17.106	12.9767	0.235	Kgalagadi Agric 1	Kgalagadi Agric 1	84989.3	Kgalagadi Agric 1	4.1	4.1.1
812	23.5	-24.5	16464	812 Total	20	0	0	0	0	0	0	0	0	0.501057	0	6.58697	0	0	4.70303	0	0	0	0.40991	0.479281	3.46439	114.909	38.721	34.0673	72.343	2000	4.63554	1.05385	0.551313	0.532731	6.98091	0.207476	6.77344	6.24071	0.532731	0.546986	2.606	6.43393	3.003	Kgalagadi Agric 1	Kgalagadi Agric 1	84989.3	Kgalagadi Agric 1	4.1	4.1.1
813	23.5	-24.3	16485	813 Total	20	0	0	0	0	0	0	0	0	0	0	3.40863	0	0	2.38943	0	0	0	6.3536	0	3.48593	68.4631	0.52428	11.4417	19.4232	2000	2.76188	0.014269	0.185161	0.143032	3.24598	0.141637	3.10434	2.96131	0.143032	0.190502	24.918	3.05548	3.082	KTP WMA	Eastern corridor	12428.4	Southern Conservation Zone	2.3	2.3.2
814	23.5	-24.1	16506	814 Total	20	0	0	0	0	0	0	0	0	0	0	5.95863	0	0	3.44087	0	0	0	0	0.274326	2.08454	40.4037	5.28521	1.00211	0	2000	1.62993	0.143845	0.016217	0	1.95276	0.162762	1.78999	1.78999	0	0.007069	100	1.94569	8.002	KTP WMA	Eastern corridor	12428.4	Southern Conservation Zone	2.3	2.3.2
815	23.5	-23.9	16525	815 Total	18	0	0	0	0	0	0	0	0	0	0	0.271223	0	0	2.71427	0	0	0	0.271223	0.970958	0	59.3364	0.94988	4.259	19.5605	1800	2.65966	0.028725	0.076582	0.160048	2.97331	0.048296	2.92502	2.76497	0.160048	0.166032	3.604	2.80728	1.507	KTP WMA	Eastern corridor	12428.4	Southern Conservation Zone	2.3	2.3.2
816	23.5	-23.7	16544	816 Total	18	0	0	0	0	0	0	0	0.692673	0	0	0	0	0	0.664538	0	0	0	0	0	0.199978	0	0	0	0	1800	0	0	0	0	0.026469	0.026469	0	0	0	0.000639	100	0.02583	100	KTP WMA	CKGR buffer	6198.78	Southern Conservation Zone	2.3	2.3.1
817	23.5	-23.5	16563	817 Total	18	0	0	0.46649	0	0	0	0	1.40047	0	0	1.89856	0	0	0.234847	0	0	0	0	0	0.634203	0	0	0	0	1800	0	0	0	0	0.100682	0.100682	0	0	0	0.002028	100	0.098654	100	KTP WMA	CKGR buffer	6198.78	Southern Conservation Zone	2.3	2.3.1
818	23.5	-23.3	16586	818 Total	22	0	0	1.15446	0	0	0	0	2.07884	0	0	0	0	0	1.88199	0	0	0	0	0.271223	1.01094	0	0	0	0	2200	0	0	0	0	0.108319	0.108319	0	0	0	0.003607	100	0.104712	100	CKGR	CKGR South	29735.1	Southern Conservation Zone	2.1	2.1.3
819	23.5	-23.1	16610	819 Total	23	0.230891	0	2.81097	0	0	0	0	0.714608	0	0	1.2187	0	0	0.979454	0	0	0	0	0	0.434649	0	0	0	0	2300	0	0	0	0	0.159082	0.159082	0	0	0	0.001088	100	0.157995	100	CKGR	CKGR South	29735.1	Southern Conservation Zone	2.1	2.1.3
820	23.5	-22.9	16635	820 Total	24	0	0	0.833477	0	0	0	0	6.31193	0.208795	0	1.02704	0	0	1.0451	0	0	0	0	0.479651	0.794214	0	0	0	0	2400	0	0	0	0	0.177456	0.177456	0	0	0	0.003464	100	0.173992	100	CKGR	CKGR South	29735.1	Southern Conservation Zone	2.1	2.1.3
821	23.5	-22.7	16660	821 Total	24	0	0	3.28797	0	0	0	0.551731	7.52547	0	0	0.543036	0	0	0.460209	0	0	0	0	0.521036	1.5195	0	0	0	0	2400	0	0	0	0	0.278055	0.278055	0	0	0	0.005338	100	0.272718	100	CKGR	CKGR South	29735.1	Southern Conservation Zone	2.1	2.1.3
822	23.5	-22.5	16685	822 Total	24	0.784292	0	0.208737	0	0	0	0	9.11337	1.66764	0	0.208369	0	0	2.45863	0	0	0	0	0.817578	1.80673	0	0	0	0	2400	0	0	0	0	0.285029	0.285029	0	0	0	0.00699	100	0.278038	100	CKGR	CKGR South	29735.1	Southern Conservation Zone	2.1	2.1.3
823	23.5	-22.3	16710	823 Total	24	1.04486	0	3.26053	0	0	0	0	19.7057	0.784292	0	0	0	0	3.0391	0	0	0	0	2.1696	1.85279	0	0	0	0	2400	0	0	0	0	0.589662	0.589662	0	0	0	0.011496	100	0.578166	100	CKGR	CKGR North	18850.4	Southern Conservation Zone	2.1	2.1.1
824	23.5	-22.1	16735	824 Total	24	0	0	0.208369	0	0	0	8.1264	9.64256	1.42716	0	0.208369	0	0	2.71184	0	0	0	0	0.270856	1.81894	0	0	0	0	2400	0	0	0	0	0.403027	0.403027	0	0	0	0.005243	100	0.397785	100	CKGR	CKGR North	18850.4	Southern Conservation Zone	2.1	2.1.1
825	23.5	-21.9	16760	825 Total	24	1.02971	0	0	0	0	0	0	37.5163	0	0	1.05163	0	0	1.63419	0	0	0	0.514854	0.230176	0.746662	0	0	0	0	2400	0	0	0	0	0.787023	0.787023	0	0	0	0.005067	100	0.781957	100	CKGR	CKGR North	18850.4	Southern Conservation Zone	2.1	2.1.1
826	23.5	-21.7	16785	826 Total	24	3.70407	0	1.51986	0	0	0	3.26476	65.7315	1.71535	0	7.4199	0	0	11.4803	0.279831	0	0	13.3647	0	2.05417	0	0	0	0	2400	0	0	0	0	1.87929	1.87929	0	0	0	0.070551	100	1.80874	100	CKGR	CKGR North	18850.4	Southern Conservation Zone	2.1	2.1.1
827	23.5	-21.5	16810	827 Total	24	1.87035	0	0	0	0	0	0	46.4297	5.22865	0	7.88885	0	0	0.931842	0.296796	0	0	0.28376	0.563012	2.989	0	0	0	0	2400	0	0	0	0	1.19956	1.19956	0	0	0	0.010392	100	1.18917	100	CKGR	CKGR North	18850.4	Southern Conservation Zone	2.1	2.1.1
828	23.5	-21.3	16835	828 Total	24	5.29839	0	0.772282	0	0	0	0	55.6737	2.54758	0	2.07757	0	0	7.75989	0	0	0	0	0.254758	2.30267	0	0	0	0	2400	0	0	0	0	1.52866	1.52866	0	0	0	0.00635	100	1.52231	100	CKGR	CKGR North	18850.4	Southern Conservation Zone	2.1	2.1.1
829	23.5	-21.1	16861	829 Total	25	3.37282	0	1.02971	0	0	0	2.24258	35.6493	2.70509	0	0.563591	0	0	4.62125	0.279831	0	0	0	0	2.29126	0	0	0	0	2800	0	0	0	0	0.896343	0.896343	0	0	0	0.00471	100	0.891633	100	CKGR	CKGR North	18850.4	Southern Conservation Zone	2.1	2.1.1
830	23.5	-20.9	16868	830 Total	6	0	0	0	0	0.138391	0	0	0.297226	1.24297	0	0	0	0	0.914837	0	0	0	0.383235	0	0.415174	11.4581	0	0	0	2400	0.385195	0	0	0	0.426993	0.041798	0.385195	0.385195	0	0.002877	100	0.424116	9.177	Ngami Agric	Ngami South	27956.8	Ngami Agric	3.1	3.1.2
831	23.5	-20.7	16875	831 Total	6	0	0	0	0	0	0	0	0	0.415174	0	0	0	0	0.317669	0	0	0	0	0	0.456061	17.5089	0.437211	1.85231	13.0381	2400	0.588606	0.009916	0.02498	0.08001	0.714865	0.011353	0.703512	0.623502	0.08001	0.081104	1.349	0.633761	1.619	Ngami Agric	Ngami South	27956.8	Ngami Agric	3.1	3.1.2
832	23.5	-20.5	16882	832 Total	6	0	0	0	0	0	0	0	0	0.635339	0	0.137511	0	0	0.531577	0	0	0	0	0	0.435618	43.2791	0	1.85161	2.20314	2400	1.45494	0	0.024971	0.01352	1.51283	0.019396	1.49343	1.47991	0.01352	0.014565	7.175	1.49826	1.225	Ngami Agric	Ngami South	27956.8	Ngami Agric	3.1	3.1.2
833	23.5	-20.3	16889	833 Total	6	0	0	0	0	0	0	0	0	0.593062	0	0	0	0	1.14732	0	0	0	0	0	0.594452	4.10062	0.963874	0	0	2400	0.137853	0.021861	0	0	0.472891	0.313177	0.159714	0.159714	0	0.001426	100	0.181373	11.942	Ngami Agric	Ngami South	27956.8	Ngami Agric	3.1	3.1.2
834	23.5	-20.1	16896	834 Total	6	0	0	0	0	0	0	0	0	0.109303	0	0	0	0	1.11852	0	0	0	0	0	0	76.785	2.69885	25.0181	81.2833	2400	2.58133	0.061211	0.337391	0.498806	3.49189	0.013152	3.47874	2.97993	0.498806	0.498806	0	2.99308	0.439	Ngami Agric	Ngami South	27956.8	Ngami Agric	3.1	3.1.2
835	23.5	-19.9	16903	835 Total	6	0	0	0	0	0	0	0	0	0	0	0	0	0	1.12065	0	0	0	0	0	0	37.596	2.5076	12.5457	55.4273	2400	1.26389	0.056874	0.16919	0.340137	1.84141	0.011317	1.83009	1.48995	0.340137	0.340137	0	1.50127	0.754	Ngami Agric	Ngami South	27956.8	Ngami Agric	3.1	3.1.2
836	23.5	-19.7	16910	836 Total	6	0	0	0	0	0	0	0	0	0	0	0	0	0	0	0	0	0	0	0	0	16.207	0	2.86052	28.4076	2400	0.544839	0	0.038577	0.174327	0.77883	0.021087	0.757743	0.583416	0.174327	0.174327	0	0.583416	0	Okavango Delta	Lower Delta	1363.81	Northern Conservation Zone	1.1	1.1.4
837	23.5	-19.5	17007	837 Total	96	45.5374	115.829	0	0	115.569	0	61.7682	0	7.02662	0	0	92.8576	76.3498	12.0293	6.46423	419.886	0	0	0	0	0	0	0	0	2400	0	0	0	0	65.9356	65.9356	0	0	0	3.11114	100	13.8819	100	Okavango Delta	Seasonal Floodplain Central	2931.18	Northern Conservation Zone	1.1	1.1.8
838	23.5	-19.3	17104	838 Total	96	20.151	2.0334	0	0	14.5279	0	22.5172	0	4.50303	4.76231	0	6.01939	52.3999	1.54337	4.12826	131.716	0	0	0	0	0	0	0	0	2400	0	0	0	0	51.5328	51.5328	0	0	0	0.975952	100	2.93054	100	Okavango Delta	Dry Woodland	1261.26	Northern Conservation Zone	1.1	1.1.2
839	23.5	-19.1	17201	839 Total	96	9.90987	0	0	0.509618	38.0662	0	0	0	7.54212	3.51075	0	10.7845	168.928	1.08144	2.14663	175.391	0	0	0	0.514457	0	0	0	0	2400	0	0	0	0	28.4983	28.4983	0	0	0	1.30079	100	3.63254	100	Okavango Delta	Seasonal Floodplain North East	929.71	Northern Conservation Zone	1.1	1.1.9
840	23.5	-18.9	17298	840 Total	96	1.72598	0	0.596902	0.517715	0	0	0	0	0.984183	0	0	0	0	0	1.7907	0	0	0	0	1.93996	0	0	0	0	2400	0	0	0	0	24.9484	24.9484	0	0	0	0.004652	100	0.168241	100	Dry North	Kwando Delta link	6957.02	Northern Conservation Zone	1.3	1.3.1
841	23.5	-18.7	17395	841 Total	96	3.02166	3.62304	0	1.09486	22.8045	1.37357	0.494119	0	5.82396	0	0	0	0	0.975572	0.578212	6.41508	0	0	0	2.15157	0	0	0	0	2400	0	0	0	0	22.0786	22.0786	0	0	0	0.052692	100	1.03166	100	Dry North	Kwando Delta link	6957.02	Northern Conservation Zone	1.3	1.3.1
842	23.5	-18.5	17480	842 Total	84	28.8983	551.714	0	0	48.2882	7.50352	4.09639	0	4.14781	5.01548	0	2.97789	40.0583	2.90843	5.10423	85.9822	0	0	0	0.578212	0	0	0	0	2100	0	0	0	0	117.709	117.709	0	0	0	0.729682	100	30.6037	100	Kwando/Chobe	Kwando Linyanti	3575.8	Northern Conservation Zone	1.2	1.2.3
843	23.5	-18.3	17543	843 Total	62	9.91191	37.9977	0	0	18.8636	0	0.517715	0	1.48396	0	0	4.76042	2.35998	7.29602	3.78353	66.9236	0	0	0	0.517715	0	0	0	0	1550	0	0	0	0	72.1563	72.1563	0	0	0	0.769722	100	4.40948	100	Kwando/Chobe	Kwando Linyanti	3575.8	Northern Conservation Zone	1.2	1.2.3
844	23.5	-18.1	17545	844 Total	1	0	0	0	0	0	0	0	0	0	0	0	0	0	0	0	0	0	0	0	0	0	0	0	0	25	0	0	0	0	0	0	0	0	0	0	-99	0	-99
854	23.7	-25.5	17554	854 Total	8	0	0	0	0	0	0	0	0	0	0	0	0	0	0	0	0	0	3.171	0.236664	1.2109	6.36644	0.977403	1.22944	7.5639	800	0.642073	0.066504	0.04974	0.139251	0.955299	0.057732	0.897568	0.758317	0.139251	0.196983	29.308	0.758317	0
855	23.7	-25.3	17571	855 Total	16	0	0	0	0	0	0	0	0	6.69144	0	0.504231	0	0	0	3.07919	0	0	0	0.709992	4.08478	91.5872	1.057	2.36664	0	1600	4.61841	0.03596	0.047874	0	4.93715	0.234905	4.70225	4.70225	0	0.018156	100	4.919	4.406	Kgalagadi Agric 1	Kgalagadi Agric 1	84989.3	Kgalagadi Agric 1	4.1	4.1.1
856	23.7	-25.1	17588	856 Total	16	0	0	0	0	0	0	0	0	4.81049	0	10.342	0	0	0	0	0	0	0.5285	1.41998	4.61337	121.51	0	0	0	1600	6.12733	0	0	0	6.52461	0.397281	6.12733	6.12733	0	0.027412	100	6.4972	5.693	Kgalagadi Agric 1	Kgalagadi Agric 1	84989.3	Kgalagadi Agric 1	4.1	4.1.1
857	23.7	-24.9	17605	857 Total	16	0	0	0	0	0	0	0	0	1.04039	0	4.84965	0	0	0	0	0	0	0	2.12793	4.75306	138.298	1.24426	3.06979	14.2788	1600	6.97387	0.04233	0.062098	0.131435	7.37968	0.169953	7.20973	7.07829	0.131435	0.158908	17.289	7.22077	1.973	Kgalagadi Agric 1	Kgalagadi Agric 1	84989.3	Kgalagadi Agric 1	4.1	4.1.1
858	23.7	-24.7	17622	858 Total	16	0	0	0	0	0	0	0	0	0	0	1.65308	0	0	0	1.65308	0	0	0.591257	0.885723	1.87265	133.692	17.6262	38.91	87.5176	1600	6.7416	0.599656	0.787104	0.805596	9.00727	0.073314	8.93395	8.12835	0.805596	0.821006	1.877	8.18626	0.707	Kgalagadi Agric 1	Kgalagadi Agric 1	84989.3	Kgalagadi Agric 1	4.1	4.1.1
859	23.7	-24.5	17639	859 Total	16	0	0	0	0	0	0	0	0	0	0	0	0	0	2.0737	1.99081	0	0	1.22944	0	3.10574	103.767	15.5533	19.3509	43.5884	1600	5.23259	0.529134	0.391445	0.401229	6.62816	0.073766	6.5544	6.15317	0.401229	0.421457	4.8	6.20671	0.863	Kgalagadi Agric 1	Kgalagadi Agric 1	84989.3	Kgalagadi Agric 1	4.1	4.1.1
860	23.7	-24.3	17656	860 Total	16	0	0	0	0	0	0	0	0	0	0	4.836	0	0	2.80405	0	0	0	0	0.721159	0.905548	7.17546	0.816496	6.64338	0	1600	0.361833	0.027778	0.134388	0	0.688896	0.164897	0.523998	0.523999	0	0.006774	100	0.682123	23.181	Kgalagadi Agric 1	Kgalagadi Agric 1	84989.3	Kgalagadi Agric 1	4.1	4.1.1
861	23.7	-24.1	17675	861 Total	18	0	0	0	0	0	0	0	0	0.985429	0	9.38979	0	0	1.25043	0	0	0	0	0	2.62837	72.2405	2.30323	7.30436	19.6998	1800	3.23807	0.069651	0.131341	0.161187	3.84741	0.247154	3.60025	3.43906	0.161187	0.169591	4.955	3.67781	6.492	Kgalagadi Agric 1	Kgalagadi Agric 1	84989.3	Kgalagadi Agric 1	4.1	4.1.1
862	23.7	-23.9	17696	862 Total	20	0	0	0	0	0	0	0	0.527029	0	0	0	0	0	1.90721	0	0	0	0	0.227274	0.454548	61.1206	8.13551	6.27997	39.7118	2000	2.46568	0.22142	0.101629	0.292436	3.11803	0.036867	3.08116	2.78873	0.292436	0.294631	0.745	2.8234	1.228	Kgalagadi Agric 1	Kgalagadi Agric 1	84989.3	Kgalagadi Agric 1	4.1	4.1.1
863	23.7	-23.7	17717	863 Total	20	0	0	23.9107	0	0	0	0	1.91346	1.13637	0	0	0	0	1.98404	0	0	0	3.67542	0	0.227274	1.6317	0	0	0	2000	0.065825	0	0	0	1.14617	1.08035	0.065825	0.065825	0	0.022311	100	1.12386	94.143	KTP WMA	CKGR buffer	6198.78	Southern Conservation Zone	2.3	2.3.1
864	23.7	-23.5	17738	864 Total	20	0	0	9.13084	0	0	0	0	5.36649	0	0	0	0	0	0.433931	0	0	0	0	0.448988	0.52506	0	0	0	0	2000	0	0	0	0	0.496214	0.496214	0	0	0	0.003262	100	0.492952	100	KTP WMA	CKGR buffer	6198.78	Southern Conservation Zone	2.3	2.3.1
865	23.7	-23.3	17763	865 Total	24	0	0	3.3268	0	0	0	6.03819	8.88363	0.959943	0	8.41178	0	0	0	0	0	0	0	0.448988	1.50565	0	0	0	0	2400	0	0	0	0	0.548747	0.548747	0	0	0	0.00507	100	0.543676	100	CKGR	Khutse	4901.99	Southern Conservation Zone	2.1	2.1.4
866	23.7	-23.1	17788	866 Total	24	0.909095	0	2.2505	0	0	0	0.475291	5.03227	1.67489	0	0	0	0	0.233142	0	0	0	0	0	2.60497	2.89866	0.527029	0	0	2400	0.097446	0.011953	0	0	0.379317	0.269918	0.109399	0.109399	0	0.006247	100	0.373069	70.676	CKGR	CKGR South	29735.1	Southern Conservation Zone	2.1	2.1.3
867	23.7	-22.9	17813	867 Total	24	0	0	0	0	0	0	0	9.30865	0.805786	0	1.6025	0	0	1.24912	0	0	0	0	0.795082	3.6806	0	0	0	0	2400	0	0	0	0	0.23341	0.23341	0	0	0	0.011411	100	0.221999	100	CKGR	CKGR South	29735.1	Southern Conservation Zone	2.1	2.1.3
868	23.7	-22.7	17838	868 Total	24	0.723665	0	3.8998	0	0	0	0	7.08711	0.784618	0	2.30906	0	0	0	0	0	0	0	1.24579	3.80093	0	0	0	0	2400	0	0	0	0	0.36876	0.36876	0	0	0	0.013165	100	0.355595	100	CKGR	CKGR South	29735.1	Southern Conservation Zone	2.1	2.1.3
869	23.7	-22.5	17863	869 Total	24	0.250452	0	2.09654	0	0	0	0	2.41112	2.0586	0	1.09307	0	0	1.48745	0	0	0	0	1.75804	3.68338	0	0	0	0	2400	0	0	0	0	0.212131	0.212131	0	0	0	0.014548	100	0.197583	100	CKGR	CKGR South	29735.1	Southern Conservation Zone	2.1	2.1.3
870	23.7	-22.3	17888	870 Total	24	1.04036	0	0.251284	0	0	0	0	7.32979	1.04652	0	1.56544	0	0	1.18156	0	0	0	0	1.51279	2.79047	0	0	0	0	2400	0	0	0	0	0.272323	0.272323	0	0	0	0.011609	100	0.260714	100	CKGR	CKGR South	29735.1	Southern Conservation Zone	2.1	2.1.3
871	23.7	-22.1	17913	871 Total	24	0	0	1.27385	0	0	0	0	21.6089	0.502569	0	2.97773	0	0	1.77185	0.806025	0	0	0	0	2.05754	0	0	0	0	2400	0	0	0	0	0.522806	0.522806	0	0	0	0.004934	100	0.517872	100	CKGR	CKGR North	18850.4	Southern Conservation Zone	2.1	2.1.1
872	23.7	-21.9	17938	872 Total	24	0	0	0.728019	0	0	0	0	8.8414	0	0	0.994001	0	0	1.50795	0	0	0	0.485346	0	1.59559	0	0	0	0	2400	0	0	0	0	0.223478	0.223478	0	0	0	0.00621	100	0.217268	100	CKGR	CKGR North	18850.4	Southern Conservation Zone	2.1	2.1.1
873	23.7	-21.7	17963	873 Total	24	0	0	0	0	0	0	0	28.0134	0	0	0.485346	0	0	2.16654	0	0	0	1.01936	0.233166	1.998	0	0	0	0	2400	0	0	0	0	0.552222	0.552222	0	0	0	0.010555	100	0.541667	100	CKGR	CKGR North	18850.4	Southern Conservation Zone	2.1	2.1.1
874	23.7	-21.5	17988	874 Total	24	0	0	0	0	0	0	0	28.8331	3.59727	0	2.91675	0	0	1.66965	1.7395	0	0	12.1504	0	2.2683	0	0	0	0	2400	0	0	0	0	0.729482	0.729482	0	0	0	0.065102	100	0.66438	100	CKGR	CKGR North	18850.4	Southern Conservation Zone	2.1	2.1.1
875	23.7	-21.3	18013	875 Total	24	2.29128	0	0	0	0	0	0	26.8699	6.96153	0	0.994001	0	0	2.93004	0	0	0	1.25364	0	3.82021	0	0	0	0	2400	0	0	0	0	0.810176	0.810176	0	0	0	0.015317	100	0.794859	100	CKGR	CKGR North	18850.4	Southern Conservation Zone	2.1	2.1.1
876	23.7	-21.1	18039	876 Total	25	1.67325	0	0.444542	0	0	0	0	22.1956	2.1995	0	0.517789	0	0	1.26956	0	0	0	48.4615	0.232629	4.54696	0	0	0	0	2800	0	0	0	0	0.712321	0.712321	0	0	0	0.213961	100	0.498359	100	CKGR	CKGR North	18850.4	Southern Conservation Zone	2.1	2.1.1
877	23.7	-20.9	18046	877 Total	6	0	0	0.455046	0	0	0	0	0	2.62866	0	0	0	0	0	0	0	0	0	0.129855	0.133119	11.3954	0	0.790125	0	2400	0.383085	0	0.010656	0	0.454492	0.060751	0.39374	0.393741	0	0.000741	100	0.453751	13.225	Ngami Agric	Ngami South	27956.8	Ngami Agric	3.1	3.1.2
878	23.7	-20.7	18053	878 Total	6	0	0	0	0	0	0	0	0	0	0	0	0	0	0.127745	0	0	0	0	0	0.133119	31.1365	2.9429	3.24642	0	2400	1.04673	0.066746	0.043781	0	1.15887	0.001609	1.15726	1.15726	0	0.000319	100	1.15855	0.111	Ngami Agric	Ngami South	27956.8	Ngami Agric	3.1	3.1.2
879	23.7	-20.5	18060	879 Total	6	0	0	0	0	0	0	0	0	0.389564	0	0	0	0	0.260864	0	0	0	0	0	0.508773	63.1056	1.6685	2.50671	74.6544	2400	2.12146	0.037842	0.033805	0.458127	2.6617	0.010471	2.65123	2.19311	0.458127	0.459347	0.266	2.20236	0.42	Ngami Agric	Ngami South	27956.8	Ngami Agric	3.1	3.1.2
880	23.7	-20.3	18067	880 Total	6	0	0	0	0	0	0	0	0	0	0	0	0	0	1.28162	0	0	0	0	0	0.413195	56.4568	3.00507	6.4088	8.4962	2400	1.89794	0.068156	0.086428	0.052138	2.1186	0.013933	2.10466	2.05253	0.052138	0.053129	1.865	2.06547	0.627	Ngami Agric	Ngami South	27956.8	Ngami Agric	3.1	3.1.2
881	23.7	-20.1	18074	881 Total	6	0	0	0	0	0	0	0	0	0.303364	0	0	0	0	0.533124	0	0	0	0	0	0.133119	29.11	2.12549	10.3755	6.29178	2400	0.978609	0.048207	0.139922	0.03861	1.2162	0.010855	1.20535	1.16674	0.03861	0.038929	0.819	1.17727	0.895	Ngami Agric	Ngami South	27956.8	Ngami Agric	3.1	3.1.2
882	23.7	-19.9	18081	882 Total	6	0	0	0	0	0	0	0	0	0.452409	0	0	0	0	0	0	0	0	0	0	0.134815	19.1811	0	0.249763	0.674074	2400	0.644824	0	0.003368	0.004137	0.692889	0.04056	0.652329	0.648192	0.004137	0.00446	7.242	0.655876	1.172	Ngami Agric	Ngami South	27956.8	Ngami Agric	3.1	3.1.2
883	23.7	-19.7	18088	883 Total	6	0.496644	0	0	0	0	0	0	0	0	0	0	0	0	0.119629	0	0	0	0	0	0	29.9667	0.225173	1.30472	19.4305	2400	1.00741	0.005107	0.017595	0.119238	1.18091	0.031562	1.14935	1.03011	0.119238	0.119238	0	1.06167	2.973	Ngami Agric	Ngami South	27956.8	Ngami Agric	3.1	3.1.2
884	23.7	-19.5	18185	884 Total	96	45.8436	0	0	0	8.3794	0.509185	0	0	5.9703	0	0	0	6.03758	1.7288	2.50647	155.718	0	0	0	0.546169	0	0	0	0	2400	0	0	0	0	16.1715	16.1715	0	0	0	1.1551	100	3.20392	100	Okavango Delta	Lower Delta	1363.81	Northern Conservation Zone	1.1	1.1.4
885	23.7	-19.3	18282	885 Total	96	6.07964	2.53773	14.3122	0.509185	11.3254	1.00604	0	0	5.35069	0	0	3.51099	4.4172	1.01673	0.525228	52.3899	0	0	0	0.406841	0	0	0	0	2400	0	0	0	0	44.8229	44.8229	0	0	0	0.389158	100	1.45384	100	Okavango Delta	Dry Woodland	1261.26	Northern Conservation Zone	1.1	1.1.2
886	23.7	-19.1	18379	886 Total	96	3.59155	115.676	0	4.68262	45.2467	1.52264	16.2132	0	2.10091	15.2365	0	1.49874	104.563	4.07971	6.07317	99.974	0	0	0	0.546169	0	0	0	0	2400	0	0	0	0	29.0741	29.0741	0	0	0	0.742067	100	8.03365	100	Dry North	Kwando Delta link	6957.02	Northern Conservation Zone	1.3	1.3.1
887	23.7	-18.9	18476	887 Total	96	1.79384	0.595578	0.536813	0.595578	0	0	0	0	1.67139	0	0	0	0	0	7.14693	0	0	0	0	0.595578	0	0	0	0	2400	0	0	0	0	11.4522	11.4522	0	0	0	0.001428	100	0.24843	100	Dry North	Kwando Delta link	6957.02	Northern Conservation Zone	1.3	1.3.1
888	23.7	-18.7	18573	888 Total	96	2.98144	0	0	0	68.2892	0	31.3391	0	1.07363	0	0	0	0	0	0.988656	24.9867	0	0	0	0	0	0	0	0	2400	0	0	0	0	37.8786	37.8786	0	0	0	0.185139	100	2.3719	100	Dry North	Kwando Delta link	6957.02	Northern Conservation Zone	1.3	1.3.1
889	23.7	-18.5	18653	889 Total	79	5.79685	0	0	0.557702	147.594	2.35325	6.13472	0	4.19635	0	0	0	14.8289	13.129	3.47957	27.6318	0	0	0	0.595578	0	0	0	0	1975	0	0	0	0	134.175	134.175	0	0	0	0.250531	100	5.19143	100	Kwando/Chobe	Kwando Linyanti	3575.8	Northern Conservation Zone	1.2	1.2.3
890	23.7	-18.3	18658	890 Total	4	0	0	0	0	0	0	0	0	0	0	0	0	0	0	0	0	0	0	0	0	0	0	0	0	100	0	0	0	0	0	0	0	0	0	0	-99	0	-99
891	23.7	-18.1	18660	891 Total	1	0	0	0	0	0	0	0	0	0	0	0	0	0	0	0	0	0	0	0	0	0	0	0	0	25	0	0	0	0	0	0	0	0	0	0	-99	0	-99
892	23.7	-17.9	18662	892 Total	1	0	0	0	0	0	0	0	0	0	0	0	0	0	0	0	0	0	0	0	0	0	0	0	0	25	0	0	0	0	0	0	0	0	0	0	-99	0	-99
900	23.9	-25.7	18667	900 Total	4	0	0	0	0	0	0	0	0	0.473328	0	0	0	0	0	0	0	0	0	0	0	4.51403	0	0.473327	4.73327	400	0.910507	0	0.038299	0.174278	1.17132	0.048233	1.12308	0.948806	0.174278	0.174278	0	0.997039	4.838
901	23.9	-25.5	18684	901 Total	16	0	0	0	0	0	0	0	0	1.96932	0	0	0	0	0	0.24894	0	0	10.0522	0	2.20363	103.955	2.39458	1.94767	0	1600	5.24206	0.081465	0.039399	0	5.49783	0.134903	5.36293	5.36293	0	0.081967	100	5.41586	0.977	Kgalagadi Agric 1	Kgalagadi Agric 1	84989.3	Kgalagadi Agric 1	4.1	4.1.1
902	23.9	-25.3	18701	902 Total	16	0	0	0	0	0	0	0	0	1.46189	0	0	0	0	0	0	0	0	0	0.708741	0.958098	65.5116	1.61875	1.75575	0	1600	3.30351	0.055071	0.035517	0	3.43825	0.044145	3.3941	3.3941	0	0.006902	100	3.43134	1.085	Kgalagadi Agric 1	Kgalagadi Agric 1	84989.3	Kgalagadi Agric 1	4.1	4.1.1
903	23.9	-25.1	18718	903 Total	16	0	0	0	0	0	0	0	0	5.60349	0	0	0	0	0	0	0	0	0	0	1.22015	115.101	1.10973	0.98913	0	1600	5.80412	0.037754	0.020009	0	6.00903	0.147142	5.86188	5.86188	0	0.004389	100	6.00464	2.377	Kgalagadi Agric 1	Kgalagadi Agric 1	84989.3	Kgalagadi Agric 1	4.1	4.1.1
904	23.9	-24.9	18735	904 Total	16	0	0	0	0	0	0	0	0	0	0	0.254175	0	0	0.395263	0.232985	0	0	0.50835	0.232985	0.938923	130.118	1.07091	0	0	1600	6.56138	0.036433	0	0	6.62072	0.022913	6.59781	6.59781	0	0.008258	100	6.61247	0.222	Kgalagadi Agric 1	Kgalagadi Agric 1	84989.3	Kgalagadi Agric 1	4.1	4.1.1
905	23.9	-24.7	18752	905 Total	16	0	0	0	0	0	0	0	0	0	0	1.16492	0	0	2.08752	0	0	0	1.1951	0.462153	1.15347	79.2698	13.0464	3.88366	9.3194	1600	3.99729	0.443846	0.078562	0.085785	4.68017	0.074685	4.60548	4.5197	0.085785	0.10099	15.056	4.57918	1.299	Kgalagadi Agric 1	Kgalagadi Agric 1	84989.3	Kgalagadi Agric 1	4.1	4.1.1
906	23.9	-24.5	18769	906 Total	16	0	0	0	0	0	0	0	0	0	0	0	0	0	0.254175	0	0	0	1.89142	1.37501	2.52303	157.288	13.535	47.6194	71.5527	1600	7.93147	0.46047	0.963285	0.65864	10.0474	0.033562	10.0139	9.35522	0.65864	0.688351	4.316	9.35907	0.041	Kgalagadi Agric 1	Kgalagadi Agric 1	84989.3	Kgalagadi Agric 1	4.1	4.1.1
907	23.9	-24.3	18786	907 Total	16	0	0	0	0	0	0	0	0	1.60799	0	1.0347	0	0	0	0	0	0	10.3889	0.46597	3.72282	136.336	7.9056	1.35884	46.0741	1600	6.87491	0.268954	0.027488	0.42411	7.75336	0.157891	7.59547	7.17136	0.42411	0.516293	17.855	7.23707	0.908	Kgalagadi Agric 1	Kgalagadi Agric 1	84989.3	Kgalagadi Agric 1	4.1	4.1.1
908	23.9	-24.1	18805	908 Total	18	0	0	0	0	0	0	0	0	0	0	1.57015	0	0	1.98339	0	0	0	0	0	0.458336	37.1677	2.44692	1.69414	0	1800	1.66599	0.073996	0.030463	0	1.832	0.061548	1.77045	1.77045	0	0.001466	100	1.83053	3.282	Kgalagadi Agric 1	Kgalagadi Agric 1	84989.3	Kgalagadi Agric 1	4.1	4.1.1
909	23.9	-23.9	18826	909 Total	20	0	0	0	0	0	0	0	0.232383	1.16904	0	4.23378	0	0	5.888	0	0	0	9.06924	0	0.483056	62.421	5.87958	22.8188	56.7187	2000	2.51814	0.160022	0.369277	0.417675	3.70121	0.236102	3.46511	3.04743	0.417675	0.472505	11.604	3.22871	5.614	Kgalagadi Agric 1	Kgalagadi Agric 1	84989.3	Kgalagadi Agric 1	4.1	4.1.1
910	23.9	-23.7	18849	910 Total	22	0	0	0.755229	0	0	0	0	3.53785	0	0	2.33248	0	0	1.22325	0	0	0	0	0	0.96285	0	0	0	0	2200	0	0	0	0	0.154928	0.154928	0	0	0	0.002519	100	0.152409	100	KTP WMA	CKGR buffer	6198.78	Southern Conservation Zone	2.3	2.3.1
911	23.9	-23.5	18872	911 Total	22	0	0	2.13394	0	0	0	0	3.84357	0	0	0.944592	0	0	0.485596	0	0	0	0	0	0.687825	0	0	0	0	2200	0	0	0	0	0.178827	0.178827	0	0	0	0.001799	100	0.177027	100	KTP WMA	CKGR buffer	6198.78	Southern Conservation Zone	2.3	2.3.1
912	23.9	-23.3	18895	912 Total	22	0.236148	0	17.6136	0	0	0	0.242798	7.67866	0	0	0.236098	0	0	1.63169	0.464766	0	0	0	0.236148	0.242798	0	0	0	0	2200	0	0	0	0	0.850196	0.850196	0	0	0	0.001473	100	0.848723	100	CKGR	Khutse	4901.99	Southern Conservation Zone	2.1	2.1.4
913	23.9	-23.1	18919	913 Total	23	0	0	8.24888	0	0	0	0	0.9659	0	0	5.26452	0	0	0.998161	0	0	0	0	0.233809	0.469907	0	0	0	0	2300	0	0	0	0	0.409138	0.409138	0	0	0	0.001969	100	0.407169	100	CKGR	CKGR South	29735.1	Southern Conservation Zone	2.1	2.1.3
914	23.9	-22.9	18944	914 Total	24	0	0	1.74931	0	0	0	0	4.66923	1.34364	0	1.31722	0	0	0.999634	0	0	0	0	1.10183	4.16067	0	0	0	0	2400	0	0	0	0	0.211891	0.211891	0	0	0	0.013559	100	0.198331	100	CKGR	CKGR South	29735.1	Southern Conservation Zone	2.1	2.1.3
915	23.9	-22.7	18969	915 Total	24	0	0	0.490923	0	0	0	0	5.90284	0.23989	0	0.245462	0	0	1.15794	0	0	0	0	0.548534	2.60619	0	0	0	0	2400	0	0	0	0	0.152188	0.152188	0	0	0	0.008033	100	0.144155	100	CKGR	CKGR South	29735.1	Southern Conservation Zone	2.1	2.1.3
916	23.9	-22.5	18994	916 Total	24	2.29635	0	0	0	0	0	0	9.00923	0.989622	0	0	0	0	1.28297	0	0	0	0	0.514157	2.44377	0	0	0	0	2400	0	0	0	0	0.342324	0.342324	0	0	0	0.007532	100	0.334792	100	CKGR	CKGR South	29735.1	Southern Conservation Zone	2.1	2.1.3
917	23.9	-22.3	19019	917 Total	24	0	0	0	0	0	0	0.23989	13.6265	1.45844	0	7.24677	0	0	1.55465	0	0	0	0	1.05896	3.68996	0	0	0	0	2400	0	0	0	0	0.422079	0.422079	0	0	0	0.012291	100	0.409788	100	CKGR	CKGR South	29735.1	Southern Conservation Zone	2.1	2.1.3
918	23.9	-22.1	19044	918 Total	24	0	0	3.65056	0	0	0	4.14438	5.42295	3.4894	0	0.695603	0	0	2.53722	0	0	0	0	0.548534	2.37806	0	0	0.239723	0	2400	0	0	0.003233	0	0.410454	0.407221	0.003233	0.003233	0	0.007486	100	0.402968	99.198	CKGR	CKGR South	29735.1	Southern Conservation Zone	2.1	2.1.3
919	23.9	-21.9	19069	919 Total	24	0.732466	0	0.736727	0	0	0	0	16.798	13.5822	0	4.0148	0	0	0.806522	0	0	0	3.84621	0.553267	1.96409	0	0	1.28207	5.12829	2400	0	0	0.01729	0.03147	0.753675	0.704915	0.04876	0.01729	0.03147	0.056865	44.658	0.69681	97.519	CKGR	CKGR North	18850.4	Southern Conservation Zone	2.1	2.1.1
920	23.9	-21.7	19094	920 Total	24	2.36739	0	0.997059	0	0	0	0	22.5582	6.40376	0	0	0	0	1.01018	0	0	0	3.20385	0	3.71266	0	0	0	0	2400	0	0	0	0	0.734294	0.734294	0	0	0	0.024636	100	0.709658	100	CKGR	CKGR North	18850.4	Southern Conservation Zone	2.1	2.1.1
921	23.9	-21.5	19119	921 Total	24	0	0	0.249265	0	0	0	0	12.5468	7.91987	0	0.769778	0	0	5.59997	0	0	0	2.79394	0.252116	2.78694	0	0	0	0	2400	0	0	0	0	0.462314	0.462314	0	0	0	0.021222	100	0.441091	100	CKGR	CKGR North	18850.4	Southern Conservation Zone	2.1	2.1.1
922	23.9	-21.3	19144	922 Total	24	2.56473	0	0	0	0	0	0	29.8793	8.81856	0	1.53902	0	0	1.55901	0	0	0	0.769243	0	3.03972	0	0	0	0	2400	0	0	0	0	0.90403	0.90403	0	0	0	0.011067	100	0.892963	100	CKGR	CKGR North	18850.4	Southern Conservation Zone	2.1	2.1.1
923	23.9	-21.1	19167	923 Total	22	0	0	0	0	0	0	0.982302	10.3037	2.03041	0	0.813908	0	0	5.75997	0	0	0	0.645727	0.27848	2.33241	4.10263	0	1.53849	0	2800	0.118218	0	0.017784	0	0.412792	0.276791	0.136002	0.136002	0	0.008288	100	0.404505	66.378	CKGR	CKGR North	18850.4	Southern Conservation Zone	2.1	2.1.1
924	23.9	-20.9	19174	924 Total	6	0	0	0	0	0	0	0	0	0.488149	0	0	0	0	0	0	0	0	2.10539	0	0.145861	84.7638	2.70257	1.15186	22.3254	2400	2.84956	0.061295	0.015534	0.137003	3.08237	0.018979	3.06339	2.92639	0.137003	0.147691	7.237	2.93468	0.283	Central Agric	Central Agric	132270	Central Agric	3.2	3.2.1
925	23.9	-20.7	19181	925 Total	6	0	0	0	0	0	0	0	0	0.120182	0	0	0	0	1.33069	0.777288	0	0	0	0.120182	0.409636	10.6028	0.480728	0	0	2400	0.35644	0.010903	0	0	0.389955	0.022612	0.367343	0.367343	0	0.001373	100	0.388582	5.466	Central Agric	Central Agric	132270	Central Agric	3.2	3.2.1
926	23.9	-20.5	19188	926 Total	6	0	0	0	0	0	0	0	0	0.643046	0	0	0	0	0.388636	0	0	0	0	0.120182	0	68.867	0.268454	0.259096	8.31637	2400	2.31514	0.006089	0.003494	0.051035	2.391	0.015237	2.37576	2.32473	0.051035	0.051426	0.76	2.33957	0.635	Central Agric	Central Agric	132270	Central Agric	3.2	3.2.1
927	23.9	-20.3	19195	927 Total	6	0	0	0	0	0	0	0	0	0.536909	0	0	0	0	0.268454	0	0	0	0	0	0.120182	22.7518	2.46211	14.5647	11.4376	2400	0.76486	0.055842	0.196418	0.070188	1.09943	0.012118	1.08731	1.01712	0.070188	0.070476	0.409	1.02895	1.15	Central Agric	Central Agric	132270	Central Agric	3.2	3.2.1
928	23.9	-20.1	19202	928 Total	6	0	0	0.145861	0	0.120182	0	0.120182	1.28948	0	0	0	0	0	0.255206	0	0	0	0	0	0	0.291722	0	0	0	2400	0.009807	0	0	0	0.045965	0.036158	0.009807	0.009807	0	0	-99	0.045965	78.664	Central Agric	Central Agric	132270	Central Agric	3.2	3.2.1
929	23.9	-19.9	19209	929 Total	6	0	0	0	0	0	0	0	0	0	0	0	0	0	0	0	0	0	0	0	0.22596	0	0	0	0	2400	0	0	0	0	0.000542	0.000542	0	0	0	0.000542	100	0	-99	Central Agric	Central Agric	132270	Central Agric	3.2	3.2.1
930	23.9	-19.7	19216	930 Total	6	0.112615	1.21021	0	0	1.47915	0	0	0	0.677881	0.403404	0	0	0	0	0	0	0	0	0	0.134468	0	0	0	0	2400	0	0	0	0	0.109505	0.109505	0	0	0	0.000322	100	0.109183	100	Dry North	Masame	19932.6	Northern Conservation Zone	1.3	1.3.2
931	23.9	-19.5	19223	931 Total	6	0.165481	0	0	0	0	0	0	0	0	0	0	0	0	0	0.251306	0	0	0	0	0	0	0	0	0	2400	0	0	0	0	0.011976	0.011976	0	0	0	0	-99	0.011976	100	Dry North	Masame	19932.6	Northern Conservation Zone	1.3	1.3.2
932	23.9	-19.3	19269	932 Total	45	12.2781	6.57695	0	0.134468	0	0.58464	2.9232	0	1.2082	0	0	2.35779	0	3.02353	0.512873	6.28176	0	0	0	1.14227	0	0	0.67234	0	2250	0	0	0.009672	0	16.9833	16.9736	0.009672	0.009672	0	0.05257	100	1.27543	99.242	Okavango Delta	Dry Woodland	1261.26	Northern Conservation Zone	1.1	1.1.2
933	23.9	-19.1	19363	933 Total	93	17.3807	174.276	0	0	20.8296	0.391418	18.5565	0	17.8764	0.508307	0	5.60924	1.22052	1.18316	0.406841	87.6621	0	0	0	0	0	0	0	0	2325	0	0	0	0	57.9381	57.9381	0	0	0	0.670485	100	9.89955	100	Okavango Delta	Seasonal Floodplain North East	929.71	Northern Conservation Zone	1.1	1.1.9
934	23.9	-18.9	19460	934 Total	96	17.7077	0.543134	0	0	0	0	0	0	2.62634	0	0	0	0	0.385017	1.08627	0	0	0	0	0	0	0	0	0	2400	0	0	0	0	57.8729	57.8729	0	0	0	0	-99	1.16145	100	Dry North	Kwando Delta link	6957.02	Northern Conservation Zone	1.3	1.3.1
935	23.9	-18.7	19557	935 Total	96	6.16133	0	5.019	0	0	0	0	0	0	0	0	0	0	0	0	0	0	0	0	0	0	0	0	0	2400	0	0	0	0	26.566	26.566	0	0	0	0	-99	0.546049	100	Dry North	Kwando Delta link	6957.02	Northern Conservation Zone	1.3	1.3.1
936	23.9	-18.5	19654	936 Total	96	11.2699	1.10891	0	10.7236	74.4138	13.1878	4.56985	0	4.21428	0	0	0.892694	0	3.17367	1.6294	2.71644	0	0	0	0	0	0	0	0	2400	0	0	0	0	82.8136	82.8136	0	0	0	0.020127	100	3.18445	100	Kwando/Chobe	Kwando Linyanti	3575.8	Northern Conservation Zone	1.2	1.2.3
937	23.9	-18.3	19720	937 Total	65	7.30696	227.704	1.51494	0	23.0359	1.10891	0	0	0.844434	0	0	0	8.33177	0.518356	0	7.91662	0.55928	0	0	0	10.662	0	0	0	1625	0.529373	0	0	0	142.41	141.88	0.529373	0.529373	0	0.092237	100	16.2423	96.741	Kwando/Chobe	Kwando Linyanti	3575.8	Northern Conservation Zone	1.2	1.2.3
938	23.9	-18.1	19723	938 Total	2	0	0	0	0	0	0	0	0	0	0	0	0	0	0	0	0	0	0	0	0	0	0	0	0	50	0	0	0	0	2.0375	2.0375	0	0	0	0	-99	0	-99
947	24.1	-25.7	19732	947 Total	8	0	0	0	0	0	0	0	0	0.222143	0	0	0	0	0	0	0	0	0	0.23595	0.690272	18.9037	0	0	0	800	1.9065	0	0	0	1.92508	0.018585	1.9065	1.9065	0	0.007267	100	1.91781	0.59
948	24.1	-25.5	19749	948 Total	16	0	0	0	0	0	0	0	0	4.79155	0	0	0	0	0	0	0	0	0	0.273226	2.0987	192.32	2.29756	5.00427	11.2045	1600	9.69802	0.078165	0.10123	0.103137	10.1115	0.130949	9.98055	9.87742	0.103137	0.112019	7.929	9.99948	1.221	Kgalagadi Agric 1	Kgalagadi Agric 1	84989.3	Kgalagadi Agric 1	4.1	4.1.1
949	24.1	-25.3	19766	949 Total	16	0	0	0	0	0	0	0	0	1.63784	0	5.60707	0	0	0	0.23595	0	0	7.51674	0.273226	3.1243	200.363	0.221328	4.58359	63.6167	1600	10.1036	0.00753	0.092721	0.585589	11.0358	0.246371	10.7894	10.2038	0.585589	0.653524	10.395	10.3823	1.719	Kgalagadi Agric 1	Kgalagadi Agric 1	84989.3	Kgalagadi Agric 1	4.1	4.1.1
950	24.1	-25.1	19783	950 Total	16	0	0	0	0	0	0	1.63845	0.222143	2.19496	0	9.20828	0	0	0	0	0	0	2.21328	0	1.78695	184.015	10.3493	0.27133	0	1600	9.27919	0.35209	0.005489	0	9.98997	0.353198	9.63677	9.63677	0	0.02273	100	9.96724	3.316	Kgalagadi Agric 1	Kgalagadi Agric 1	84989.3	Kgalagadi Agric 1	4.1	4.1.1
951	24.1	-24.9	19800	951 Total	16	0	0	0	0	0	0	0	0	0	0	2.77613	0	0	0.232017	0.197688	0	0	0	0	0.864169	65.394	1.896	0.928069	0	1600	3.29759	0.064503	0.018774	0	3.45607	0.075209	3.38086	3.38086	0	0.003109	100	3.45296	2.088	Kgalagadi Agric 1	Kgalagadi Agric 1	84989.3	Kgalagadi Agric 1	4.1	4.1.1
952	24.1	-24.7	19817	952 Total	16	0	0	0	0	0	0	0	0	0	0	0.698702	0	0	0	1.39597	0	0	0	0.430729	0.232985	236.112	2.41083	2.14451	0	1600	11.9063	0.082018	0.043381	0	12.0668	0.035162	12.0317	12.0317	0	0.002938	100	12.0639	0.267	Kgalagadi Agric 1	Kgalagadi Agric 1	84989.3	Kgalagadi Agric 1	4.1	4.1.1
953	24.1	-24.5	19834	953 Total	16	0	0	0	0	0	0	0	0	0	0	0.696052	0	0	1.90908	0	0	0	0	0	1.41911	83.0924	1.99762	12.4136	21.093	1600	4.19005	0.06796	0.251112	0.19416	4.75395	0.050669	4.70329	4.50913	0.19416	0.199265	2.562	4.55469	1	Kgalagadi Agric 1	Kgalagadi Agric 1	84989.3	Kgalagadi Agric 1	4.1	4.1.1
954	24.1	-24.3	19851	954 Total	16	0	0	0	0	0	0	0	0	0	0	2.06715	0	0	0.232017	0	0	0	0	0	0.861402	67.8699	3.84065	1.69969	15.4086	1600	3.42244	0.130662	0.034383	0.141835	3.78537	0.056047	3.72932	3.58748	0.141835	0.144934	2.138	3.64043	1.454	Kgalagadi Agric 1	Kgalagadi Agric 1	84989.3	Kgalagadi Agric 1	4.1	4.1.1
955	24.1	-24.1	19870	955 Total	18	0	0	0	0	0	0	0	0	0	0	1.36261	0	0	1.05903	0	0	0	0	0	2.8696	46.6453	4.74035	11.2871	17.8519	1800	2.0908	0.143351	0.202956	0.146067	2.63558	0.0524	2.58318	2.43711	0.146067	0.155243	5.911	2.48034	1.743	Kgalagadi Agric 1	Kgalagadi Agric 1	84989.3	Kgalagadi Agric 1	4.1	4.1.1
956	24.1	-23.9	19891	956 Total	20	0	0	0.453836	0	0	0	0	0	0	0	0	0	0	1.27469	0	0	0	0	0.232389	2.56882	124.353	6.18935	5.66874	43.9936	2000	5.01654	0.168453	0.091738	0.323967	5.64283	0.042136	5.6007	5.27673	0.323967	0.332266	2.498	5.31057	0.637	Kgalagadi Agric 1	Kgalagadi Agric 1	84989.3	Kgalagadi Agric 1	4.1	4.1.1
957	24.1	-23.7	19916	957 Total	24	1.4706	0	22.8675	0	0	0	0	7.35774	1.01326	0	0	0	0	4.59031	0	0	0	0.496616	0	4.29895	0	0	0	0	2400	0	0	0	0	1.07285	1.07285	0	0	0	0.012748	100	1.0601	100	CKGR	Khutse	4901.99	Southern Conservation Zone	2.1	2.1.4
958	24.1	-23.5	19941	958 Total	24	4.23416	0	7.21131	0	0	0	0.459976	8.34478	1.32366	0	5.44553	0	0	0.919952	0	0	0	3.6208	0	2.25626	0	0	0	0	2400	0	0	0	0	0.80563	0.80563	0	0	0	0.02319	100	0.78244	100	CKGR	Khutse	4901.99	Southern Conservation Zone	2.1	2.1.4
959	24.1	-23.3	19966	959 Total	24	0	0	4.11879	0	0	0	2.30988	7.61447	1.39639	0	0.261431	0	0	3.27127	0	0	0	0	1.63719	2.03149	0	0	0	0	2400	0	0	0	0	0.394724	0.394724	0	0	0	0.010194	100	0.384531	100	CKGR	Khutse	4901.99	Southern Conservation Zone	2.1	2.1.4
960	24.1	-23.1	19991	960 Total	24	0.706118	0	11.1147	0	0	0	0	6.11931	0.744924	0	0.465464	0	0	1.44227	0	0	0	0	1.39044	2.32598	0	0	0	0	2400	0	0	0	0	0.575052	0.575052	0	0	0	0.010098	100	0.564955	100	CKGR	Khutse	4901.99	Southern Conservation Zone	2.1	2.1.4
961	24.1	-22.9	20016	961 Total	24	0	0	2.98989	0	0	0	0.229976	0.521039	0	0	5.54795	0	0	0.472605	0	0	0	0	0.984547	0	0	1.27205	0.933924	2.33481	2400	0	0.028851	0.012595	0.014328	0.267194	0.21142	0.055773	0.041446	0.014328	0.017528	18.257	0.249666	83.399	CKGR	CKGR South	29735.1	Southern Conservation Zone	2.1	2.1.3
962	24.1	-22.7	20041	962 Total	24	0	0	0	0	0	0	0	1.61665	0.230176	0	0.919905	0	0	0.698612	0	0	0	0	1.327	1.16741	0	0	0	0	2400	0	0	0	0	0.062293	0.062293	0	0	0	0.007113	100	0.05518	100	CKGR	CKGR South	29735.1	Southern Conservation Zone	2.1	2.1.3
963	24.1	-22.5	20066	963 Total	24	0	0	0	0	0	0	0	3.61021	0.715567	0	0	0	0	3.13792	0	0	0	0	0	0.479446	0	0	0	0	2400	0	0	0	0	0.110982	0.110982	0	0	0	0.00115	100	0.109832	100	CKGR	CKGR South	29735.1	Southern Conservation Zone	2.1	2.1.3
964	24.1	-22.3	20091	964 Total	24	0.466532	0	0	0	0	0	0	1.92664	6.26261	0	0	0	0	1.38704	0	0	0	0	0	1.29391	0	0	0	0	2400	0	0	0	0	0.187203	0.187203	0	0	0	0.003103	100	0.1841	100	CKGR	CKGR South	29735.1	Southern Conservation Zone	2.1	2.1.3
965	24.1	-22.1	20116	965 Total	24	0	0	0.233263	0	0	0	0	10.042	0.520094	0	0	0	0	1.40603	0	0	0	0	0	1.44423	0	0	0	0	2400	0	0	0	0	0.217929	0.217929	0	0	0	0.003464	100	0.214465	100	CKGR	CKGR South	29735.1	Southern Conservation Zone	2.1	2.1.3
966	24.1	-21.9	20141	966 Total	24	0	0	0	0	0	0	0	14.489	0.983915	0	0	0	0	0.470812	0.246383	0	0	0	0.225259	1.17036	0	0	0	0	2400	0	0	0	0	0.291672	0.291672	0	0	0	0.003539	100	0.288133	100	CKGR	CKGR South	29735.1	Southern Conservation Zone	2.1	2.1.3
967	24.1	-21.7	20166	967 Total	24	0.492766	0	0	0	0	0	0.73144	11.5717	3.41298	0	0	0	0	1.70577	0	0	0	0	0.471317	2.57768	0	0	0	0	2400	0	0	0	0	0.3389	0.3389	0	0	0	0.007714	100	0.331186	100	CKGR	CKGR South	29735.1	Southern Conservation Zone	2.1	2.1.3
968	24.1	-21.5	20191	968 Total	24	2.25236	0	0	0	0	0	0	30.6354	2.70833	0	1.21968	0	0	2.8041	0	0	0	0	0	3.14272	0	0	0	0	2400	0	0	0	0	0.798938	0.798938	0	0	0	0.007537	100	0.791401	100	CKGR	CKGR North	18850.4	Southern Conservation Zone	2.1	2.1.1
969	24.1	-21.3	20213	969 Total	21	0	0	1.45848	0	0	0	7.65879	6.78652	4.31816	0	0.450517	0	0	7.76104	0	0	0	1.12629	0	1.63838	35.9592	0.225259	0	0	2100	1.38156	0.005839	0	0	1.94971	0.562309	1.3874	1.3874	0	0.010811	100	1.9389	28.444	CKGR	CKGR North	18850.4	Southern Conservation Zone	2.1	2.1.1
970	24.1	-21.1	20220	970 Total	6	0	0	0	0	0	0	0.372647	0	0.124216	0	0	0	0	0.256363	0	0	0	2.56363	0	0.124216	0	0.512726	0	0	2100	0	0.01329	0	0	0.041748	0.028458	0.01329	0.01329	0	0.014727	100	0.027021	50.816	Central Agric	Central Agric	132270	Central Agric	3.2	3.2.1
971	24.1	-20.9	20226	971 Total	5	0	0	0	0	0	0	0.950199	0	1.25288	0	0	0	0	5.69766	0	0	0	1.08057	0	0.569985	35.0809	0.409636	0.130193	0	2000	1.4152	0.011149	0.002107	0	1.55343	0.124975	1.42846	1.42846	0	0.008007	100	1.54543	7.569	Central Agric	Central Agric	132270	Central Agric	3.2	3.2.1
972	24.1	-20.7	20232	972 Total	5	0	0	0	0	0	0	0	0.130193	0.227688	0	0	0	0	1.04836	0	0	0	0	0	0.120063	18.1235	2.24057	1.13844	0.796908	2000	0.731124	0.060981	0.018423	0.005868	0.836942	0.020546	0.816396	0.810528	0.005868	0.006214	5.568	0.830729	2.432	Central Agric	Central Agric	132270	Central Agric	3.2	3.2.1
973	24.1	-20.5	20238	973 Total	5	0	0	0	0	0	0	12.3105	1.32052	1.13997	0	0.911352	0	0	1.52374	0.390579	0	0	0	0.244037	0.396129	6.20876	0	0.597001	0	2000	0.250468	0	0.009661	0	0.643827	0.383697	0.26013	0.260129	0	0.002092	100	0.641734	59.465	Central Agric	Central Agric	132270	Central Agric	3.2	3.2.1
974	24.1	-20.3	20244	974 Total	5	0	0	0	0	0	0	0	0	0.113844	0	0	0	0	0.389376	0	0	0	0	0.113844	0.271486	17.8847	0.715762	2.05373	0	2000	0.721488	0.019481	0.033236	0	0.782468	0.008264	0.774204	0.774205	0	0.001225	100	0.781244	0.901	Central Agric	Central Agric	132270	Central Agric	3.2	3.2.1
975	24.1	-20.1	20250	975 Total	5	0	0	0	0	0	0	0	0.130193	0	0	0	0	0	1.74276	0	0	0	0	0.14925	0.135743	12.934	0.120063	0	0	2000	0.521773	0.003268	0	0	0.549988	0.024948	0.52504	0.525041	0	0.000973	100	0.549016	4.367	Central Agric	Central Agric	132270	Central Agric	3.2	3.2.1
976	24.1	-19.9	20256	976 Total	5	0	0	0	0	0	0	0	0.403839	0	0	0	0	0	0	0	0	0	0	0	0	0	0	0	0	2000	0	0	0	0	0.008858	0.008858	0	0	0	0	-99	0.008858	100	Central Agric	Central Agric	132270	Central Agric	3.2	3.2.1
977	24.1	-19.7	20262	977 Total	5	0	0	0	0	0	0	0	0.673065	0	0	0	0	0	0	0	0	0	0	0	0	0	0	0	0	2000	0	0	0	0	0.014763	0.014763	0	0	0	0	-99	0.014763	100	Dry North	Masame	19932.6	Northern Conservation Zone	1.3	1.3.2
978	24.1	-19.5	20268	978 Total	5	0.137933	0	0.257532	0	0	0	0	0.137933	0	0	0	0	0	0	0	0	0	0	0	0	0	0	0	0	2000	0	0	0	0	0.040414	0.040414	0	0	0	0	-99	0.023577	100	Dry North	Masame	19932.6	Northern Conservation Zone	1.3	1.3.2
979	24.1	-19.3	20280	979 Total	11	0.25141	0	0	0	0	0	0	0.637982	0.403839	0	0	0	0	0	0	0	0	0	0	0.269226	0	0	0	0	1400	0	0	0	0	0.083796	0.083796	0	0	0	0.001107	100	0.058091	100	Dry North	Masame	19932.6	Northern Conservation Zone	1.3	1.3.2
980	24.1	-19.1	20361	980 Total	80	24.3658	0	0	0	4.42994	0	5.81882	0	0.552953	0	0	0	0	2.44541	0	6.15326	0	0	0	0.473327	0	0	0	0	2000	0	0	0	0	12.4458	12.4458	0	0	0	0.056073	100	2.08562	100	Dry North	Savuti Mababe	3684.2	Northern Conservation Zone	1.3	1.3.6
981	24.1	-18.9	20442	981 Total	80	3.429	0	0	0	0	0	0	0	0	0	0	0	0	0	1.41663	11.1175	0	0	0	0.991623	0	0	0	0	2000	0	0	0	0	11.7658	11.7658	0	0	0	0.101704	100	0.264088	100	Dry North	Savuti Mababe	3684.2	Northern Conservation Zone	1.3	1.3.6
982	24.1	-18.7	20523	982 Total	80	8.03064	0	0	0	0	0	20.6343	0	0	0	0	1.02516	0	6.9805	0.906393	24.7938	0	0	0	0.945536	0	0	0	0	2000	0	0	0	0	20.6258	20.6258	0	0	0	0.223173	100	1.1856	100	Dry North	Savuti Mababe	3684.2	Northern Conservation Zone	1.3	1.3.6
983	24.1	-18.5	20604	983 Total	80	7.52651	0	0	0	9.01983	0	0	0	2.77937	0	0	0	0	0.472209	0	6.50506	0	0	0	0.555531	0	0	0	0	2000	0	0	0	0	68.0549	68.0549	0	0	0	0.059438	100	0.85987	100	Dry North	Savuti Mababe	3684.2	Northern Conservation Zone	1.3	1.3.6
984	24.1	-18.3	20685	984 Total	80	1.372	0	0	2.05134	66.1671	0.467338	0	0	0	0	0	0	0	0.493794	0	0	0	0	0	0	0	0	0	0	2000	0	0	0	0	127.371	127.371	0	0	0	0	-99	1.97941	100	Kwando/Chobe	Kwando Linyanti	3575.8	Northern Conservation Zone	1.2	1.2.3
985	24.1	-18.1	20720	985 Total	34	2.75528	23.4842	0	0	69.2446	1.86935	7.34664	0	0.987588	0	0	0	0	0	2.05237	2.2245	0	0	0	0	0	0	0	0	850	0	0	0	0	47.0494	47.0494	0	0	0	0.046539	100	8.28315	100	Kwando/Chobe	Kwando Linyanti	3575.8	Northern Conservation Zone	1.2	1.2.3
986	24.1	-17.9	20722	986 Total	1	0	0	0	0	0	0	0	0	0	0	0	0	0	0	0	0	0	0	0	0	0	0	0	0	25	0	0	0	0	0	0	0	0	0	0	-99	0	-99
994	24.3	-25.7	20726	994 Total	3	0	0	0	0	0	0	0	0	0.283304	0	0	0	0	0	0	0	0	0.941427	0	0.51866	31.8024	1.55361	4.67603	2.00492	1200	2.13824	0.070473	0.126121	0.024607	2.3808	0.021356	2.35944	2.33484	0.024607	0.03634	32.287	2.34446	0.41	Kgalagadi Agric 1	Kgalagadi Agric 1	84989.3	Kgalagadi Agric 1	4.1	4.1.1
995	24.3	-25.5	20730	995 Total	3	0	0	0	0	0	0	0	0	1.31388	0	0.411275	0	0	0.235357	0	0	0	0	0	0.141652	18.5697	0	0.984815	0	1200	1.24854	0	0.026562	0	1.33828	0.063176	1.2751	1.2751	0	0.000679	100	1.3376	4.672	Kgalagadi Agric 1	Kgalagadi Agric 1	84989.3	Kgalagadi Agric 1	4.1	4.1.1
996	24.3	-25.3	20734	996 Total	3	0	0	0	0	0	0	1.96945	0	0	0	3.31183	0	0	0	0	0	0	0	0	0.538074	9.82718	0	0	0	1200	0.660733	0	0	0	0.846246	0.185513	0.660733	0.660733	0	0.002581	100	0.843666	21.683	Kgalagadi Agric 1	Kgalagadi Agric 1	84989.3	Kgalagadi Agric 1	4.1	4.1.1
997	24.3	-25.1	20739	997 Total	4	0	0	0	0	0	0	0	0	0	0	2.03462	0	0	0.25477	0	0	0	0	0.117678	0	18.5932	0	0	0	1600	0.937588	0	0	0	0.990677	0.053089	0.937588	0.937588	0	0.000574	100	0.990103	5.304	Kgalagadi Agric 1	Kgalagadi Agric 1	84989.3	Kgalagadi Agric 1	4.1	4.1.1
998	24.3	-24.9	20744	998 Total	4	0	0	0	0	0	0	0	0.473327	0	0	0.509488	0	0	0	0	0	0	0	0.118332	0.118332	30.1971	1.57629	1.82025	5.5464	1600	1.52273	0.053626	0.036821	0.051054	1.6904	0.026164	1.66423	1.61318	0.051054	0.052057	1.927	1.63834	1.536	Kgalagadi Agric 1	Kgalagadi Agric 1	84989.3	Kgalagadi Agric 1	4.1	4.1.1
999	24.3	-24.7	20749	999 Total	4	0	0	0	0	0	0	0	0	0	0	0.118332	0	0	0	0	0	0	0	0	0	12.7021	0	0.382116	0	1600	0.64052	0	0.00773	0	0.65108	0.00283	0.64825	0.64825	0	0	-99	0.65108	0.435	Kgalagadi Agric 1	Kgalagadi Agric 1	84989.3	Kgalagadi Agric 1	4.1	4.1.1
1000	24.3	-24.5	20754	1000 Tota	4	0	0	0	0	0	0	0	0	0	0	0	0	0	0	0	0	0	1.44176	0	0.112113	42.6634	3.0614	2.35138	21.1888	1600	2.15136	0.104151	0.047566	0.195042	2.50914	0.011023	2.49812	2.30308	0.195042	0.206065	5.349	2.30308	0	Kgalagadi Agric 1	Kgalagadi Agric 1	84989.3	Kgalagadi Agric 1	4.1	4.1.1
1001	24.3	-24.3	20759	1001 Tota	4	0	0	0	0	0	0	0	0	0	0	0	0	0	0	0	0	0	0.224225	0	0.120147	72.1317	5.07761	6.73707	14.8131	1600	3.63734	0.172744	0.136283	0.136354	4.08481	0.002084	4.08272	3.94637	0.136354	0.138438	1.505	3.94637	0	Kgalagadi Agric 1	Kgalagadi Agric 1	84989.3	Kgalagadi Agric 1	4.1	4.1.1
1002	24.3	-24.1	20766	1002 Tota	6	0	0	0	0	0	0	0	0	0	0	0	0	0	1.43813	0	0	0	0	0	0	18.3986	2.02616	5.17525	15.7716	1800	0.824689	0.061272	0.093057	0.129046	1.12743	0.019364	1.10806	0.979018	0.129046	0.129046	0	0.998382	1.94	Kgalagadi Agric 1	Kgalagadi Agric 1	84989.3	Kgalagadi Agric 1	4.1	4.1.1
1003	24.3	-23.9	20787	1003 Tota	20	0	0	0	0	0	0	0.456857	0	0.233227	0	1.14214	0	0	2.59923	0	0	0	0	0.470748	1.72277	78.5189	3.92017	14.1104	54.6812	2000	3.16754	0.106693	0.22835	0.402671	3.98091	0.07566	3.90525	3.50258	0.402671	0.409465	1.659	3.57145	1.928	Kgalagadi Agric 1	Kgalagadi Agric 1	84989.3	Kgalagadi Agric 1	4.1	4.1.1
1004	24.3	-23.7	20811	1004 Tota	23	0	0	21.1313	0	0	0	0	3.83533	0	0	7.63118	0	0	0.494947	0	0	0	0	0.418056	2.21535	0	0	0	0	2300	0	0	0	0	0.956838	0.956838	0	0	0	0.006962	100	0.949876	100	KTP WMA	CKGR buffer	6198.78	Southern Conservation Zone	2.3	2.3.1
1005	24.3	-23.5	20836	1005 Tota	24	0	0	6.05529	0	0	0	0	23.4007	1.4567	0	4.58796	0	0	1.21686	0	0	0	0	0.689854	4.07793	0	0	0	0	2400	0	0	0	0	0.754399	0.754399	0	0	0	0.012022	100	0.742377	100	CKGR	Khutse	4901.99	Southern Conservation Zone	2.1	2.1.4
1006	24.3	-23.3	20861	1006 Tota	24	1.42893	0	17.2357	0	0	0	1.63403	15.1688	0.238155	0	1.64294	0	0	0.698319	0	0	0	0	0.208099	3.05555	0	0	0	0	2400	0	0	0	0	1.02397	1.02397	0	0	0	0.008004	100	1.01597	100	CKGR	Khutse	4901.99	Southern Conservation Zone	2.1	2.1.4
1007	24.3	-23.1	20886	1007 Tota	24	0.736184	0	2.10089	0	0	0	10.8934	7.36474	3.86633	0	19.2639	0	0	0.959744	0	0	0	0	0.698991	2.54105	0	0.685285	0	3.68092	2400	0	0.015543	0	0.022588	0.8934	0.855269	0.038131	0.015543	0.022588	0.030954	27.027	0.862446	98.198	CKGR	Khutse	4901.99	Southern Conservation Zone	2.1	2.1.4
1008	24.3	-22.9	20911	1008 Tota	24	0	0	0.466817	0	0	0	0.929532	0.994811	0.699196	0	1.93911	0	0	0.958708	0	0	0	0	0	1.02977	0	0	0	0	2400	0	0	0	0	0.107137	0.107137	0	0	0	0.00247	100	0.104668	100	CKGR	CKGR South	29735.1	Southern Conservation Zone	2.1	2.1.3
1009	24.3	-22.7	20936	1009 Tota	24	0	0	1.39304	0	0	0	0	0.698746	6.09268	0	0	0	0	0.464766	0	0	0	0	0	1.26235	0	0	0	0	2400	0	0	0	0	0.171008	0.171008	0	0	0	0.003027	100	0.167981	100	CKGR	CKGR South	29735.1	Southern Conservation Zone	2.1	2.1.3
1010	24.3	-22.5	20961	1010 Tota	24	0	0	0	0	0	0	0	1.75748	0.466603	0	4.39541	0	0	0.932278	0	0	0	0	0.477994	1.90073	0	0	0	0	2400	0	0	0	0	0.125651	0.125651	0	0	0	0.006112	100	0.119539	100	CKGR	CKGR South	29735.1	Southern Conservation Zone	2.1	2.1.3
1011	24.3	-22.3	20986	1011 Tota	24	0	0	0.700225	0	0	0	0	6.49658	0	0	2.17305	0	0	0.468861	0	0	0	0.466139	0.999256	0.70193	0	0	0	0	2400	0	0	0	0	0.188993	0.188993	0	0	0	0.00722	100	0.181773	100	CKGR	CKGR South	29735.1	Southern Conservation Zone	2.1	2.1.3
1012	24.3	-22.1	21011	1012 Tota	24	0	0	0.894759	0	0	0	0	1.74906	0.464766	0	0	0	0	0.994844	0	0	0	0	0	1.49369	0	0	0	0	2400	0	0	0	0	0.083706	0.083706	0	0	0	0.003582	100	0.080124	100	CKGR	CKGR South	29735.1	Southern Conservation Zone	2.1	2.1.3
1013	24.3	-21.9	21036	1013 Tota	24	0	0	0	0	0	0	0	9.84721	0	0	0	0	0	2.55623	0	0	0	1.38869	0.463893	0.952217	0	0	0	0	2400	0	0	0	0	0.21642	0.21642	0	0	0	0.01061	100	0.20581	100	CKGR	CKGR South	29735.1	Southern Conservation Zone	2.1	2.1.3
1014	24.3	-21.7	21061	1014 Tota	24	0.452831	0	0	0	0	0	0	4.06598	0	0	0	0	0	2.00942	0	0	0	0	0	0.893407	0	0	0	0	2400	0	0	0	0	0.124433	0.124433	0	0	0	0.002143	100	0.12229	100	CKGR	CKGR South	29735.1	Southern Conservation Zone	2.1	2.1.3
1015	24.3	-21.5	21081	1015 Tota	19	0	0	0.245462	0	0	0	0	24.8273	2.13655	0	0.452671	0	0	2.13242	0.225586	0	0	0.736385	0	0.900055	3.2267	0	0	0	1900	0.13702	0	0	0	0.812286	0.675266	0.13702	0.13702	0	0.007294	100	0.804992	82.979	Central Agric	Central Agric	132270	Central Agric	3.2	3.2.1
1016	24.3	-21.3	21088	1016 Tota	6	0	0	0	0	0	0	6.78707	2.03421	0	0	0	0	0	0	0	0	0	0	0	0	0.203421	0	0	0	1200	0.013677	0	0	0	0.354547	0.34087	0.013677	0.013677	0	0	-99	0.354547	96.142	Central Agric	Central Agric	132270	Central Agric	3.2	3.2.1
1017	24.3	-21.1	21094	1017 Tota	5	0	0	0	0	0	0	0	0	0	0	0	0	0	1.12301	0	0	0	0	0	0.372144	35.6125	0.620239	0.620239	0	2000	1.43665	0.016881	0.010037	0	1.47825	0.01468	1.46357	1.46357	0	0.001071	100	1.47718	0.921	Central Agric	Central Agric	132270	Central Agric	3.2	3.2.1
1018	24.3	-20.9	21100	1018 Tota	5	0	0	0	0	0	0	0	0	0.955245	0	0	0	0	8.13867	0	0	0	6.6185	0	0.266657	120.218	5.21237	3.90107	5.93458	2000	4.84972	0.141863	0.063131	0.043702	5.25628	0.157861	5.09842	5.05471	0.043702	0.083468	47.642	5.17281	2.283	Central Agric	Central Agric	132270	Central Agric	3.2	3.2.1
1019	24.3	-20.7	21106	1019 Tota	5	0	0	0	0	0	0	0	0	1.17801	0	0	0	0	1.49106	0	0	0	0	0	0	41.5372	0.519179	0.85756	0	2000	1.67566	0.01413	0.013878	0	1.74574	0.042078	1.70366	1.70366	0	0	-99	1.74574	2.41	Central Agric	Central Agric	132270	Central Agric	3.2	3.2.1
1020	24.3	-20.5	21112	1020 Tota	5	0	0	0	0	0	0	1.06445	0	0	0	0	0	0	1.68206	0	0	0	0	0.234029	0.431276	59.4622	0.136464	3.9713	0	2000	2.39877	0.003714	0.064268	0	2.51437	0.047616	2.46676	2.46676	0	0.002154	100	2.51222	1.81	Central Agric	Central Agric	132270	Central Agric	3.2	3.2.1
1021	24.3	-20.3	21118	1021 Tota	5	0.147406	0	0	0	6.60694	0	0.781159	0	2.55801	0	0	0	0	1.52933	0	0	0	0	0.130193	0.539585	25.5143	0.272927	0	0	2000	1.02928	0.007428	0	0	1.39923	0.362526	1.0367	1.0367	0	0.002061	100	1.31641	21.247	Pans	Pans NP	7548.86	Northern Conservation Zone	1.5	1.5.3
1022	24.3	-20.1	21124	1022 Tota	5	0.409391	0	0	0	0	0	0	0.207672	0.251242	0	0	0	0	0.130193	0	0	0	0	0.277599	0.545855	3.0022	0	0	0	2000	0.121112	0	0	0	0.165045	0.043933	0.121112	0.121112	0	0.002654	100	0.162391	25.42	Dry North	Masame	19932.6	Northern Conservation Zone	1.3	1.3.2
1023	24.3	-19.9	21130	1023 Tota	5	0.897714	0	0	0	0	0	0	0.4647	0	0	0	0	0	0	0	0	0	0	0	0	0	0	0	0	2000	0	0	0	0	0.076034	0.076034	0	0	0	0	-99	0.076034	100	Dry North	Masame	19932.6	Northern Conservation Zone	1.3	1.3.2
1024	24.3	-19.7	21136	1024 Tota	5	0	0	0	0	0	0	0	0	0	0	0	0	0	0	0	0	0	0	0	0	0	0	0	0	2000	0	0	0	0	0	0	0	0	0	0	-99	0	-99	Dry North	Masame	19932.6	Northern Conservation Zone	1.3	1.3.2
1025	24.3	-19.5	21142	1025 Tota	5	0	0	0	0	0	0	0	0	0	0	0	0	0	0	0	0	0	0	0	0	0	0	0	0	2000	0	0	0	0	0	0	0	0	0	0	-99	0	-99	Dry North	Masame	19932.6	Northern Conservation Zone	1.3	1.3.2
1026	24.3	-19.3	21160	1026 Tota	17	0	0	0	0	0	0	0	0.129671	0	0	0	0	0	0	0	0	0	0	0	0.129671	0	0	0	0	800	0	0	0	0	0.008044	0.008044	0	0	0	0.000933	100	0.007111	100	Dry North	Masame	19932.6	Northern Conservation Zone	1.3	1.3.2
1027	24.3	-19.1	21241	1027 Tota	80	1.58175	0	0	0	0	0	0	3.3493	1.1335	0	0	0	0	0	0	0	0	0	0	0	0	0	0	0	2000	0	0	0	0	4.12617	4.12617	0	0	0	0	-99	0.212576	100	Dry North	Masame	19932.6	Northern Conservation Zone	1.3	1.3.2
1028	24.3	-18.9	21322	1028 Tota	80	3.08977	0	0	0	0	0	4.2294	0	0	0	0	0	0	2.01491	0	0.450415	0	0	0	0	0	0	0	0	2000	0	0	0	0	6.97117	6.97117	0	0	0	0.004005	100	0.350674	100	Dry North	Savuti Mababe	3684.2	Northern Conservation Zone	1.3	1.3.6
1029	24.3	-18.7	21403	1029 Tota	80	19.9287	53.9631	0	0.6042	0	0	0	0	0	0	0	3.53358	0	0.551731	0	1.75627	0	0	0	0	0	0	0	0	2000	0	0	0	0	31.6371	31.6371	0	0	0	0.015616	100	4.24555	100	Dry North	Savuti Mababe	3684.2	Northern Conservation Zone	1.3	1.3.6
1030	24.3	-18.5	21484	1030 Tota	80	4.93281	0	0	1.80166	0	0	0	0	9.42613	0	0	0	0	2.98827	2.72903	1.35125	0	0	0	0.6042	0	0	0	0	2000	0	0	0	0	43.7126	43.7126	0	0	0	0.013753	100	0.66704	100	Dry North	Savuti Mababe	3684.2	Northern Conservation Zone	1.3	1.3.6
1031	24.3	-18.3	21565	1031 Tota	80	8.20739	0	0	0	11.5663	0	0	0	1.10346	0	0	0	0	0	0.551731	8.12567	0	0	0	0	0	0	0	0	2000	0	0	0	0	48.7913	48.7913	0	0	0	0.072249	100	0.944141	100	Dry North	Nogatsaa	4778.93	Northern Conservation Zone	1.3	1.3.4
1032	24.3	-18.1	21640	1032 Tota	74	4.20691	0	1.32419	0	109.285	0	0	0	3.58414	0	0	0.880006	0	1.10346	2.42301	12.1381	0	0	0	0.504798	414.419	0	4.36538	27.3654	1850	18.0737	0	0.076373	0.217857	40.5285	22.1606	18.3679	18.15	0.217857	0.336103	35.181	21.8904	17.087	Kwando/Chobe	Kwando Linyanti	3575.8	Northern Conservation Zone	1.2	1.2.3
1033	24.3	-17.9	21645	1033 Tota	4	0	0	0	0	0	0	0	0	0	0	0	0	0	0	0	0	0	0	0	0	0	0	0	0	100	0	0	0	0	0	0	0	0	0	0	-99	0	-99
1041	24.5	-25.7	21650	1041 Tota	4	0	0	0	0	0	0	0	0	0.953794	0	0	0	0	0	0	0	0	0	0.118497	0.236994	25.9059	0	5.02928	0	1600	1.30634	0	0.101736	0	1.43381	0.025729	1.40808	1.40808	0	0.00143	100	1.43237	1.696	Kgalagadi Agric 1	Kgalagadi Agric 1	84989.3	Kgalagadi Agric 1	4.1	4.1.1
1042	24.5	-25.5	21655	1042 Tota	4	0	0	0	0	0	0	0	0	0.118497	0	0	0	0	0.27253	0	0	0	0	0.112247	0.236994	44.6247	0.98253	5.25232	2.99152	1600	2.25027	0.033426	0.106248	0.027537	2.42602	0.008547	2.41748	2.38994	0.027537	0.028937	4.838	2.39709	0.298	Kgalagadi Agric 1	Kgalagadi Agric 1	84989.3	Kgalagadi Agric 1	4.1	4.1.1
1043	24.5	-25.3	21660	1043 Tota	4	0	0	0	0	0	0	0.136265	0	0	0	0.710983	0	0	1.35946	0	0	0	0	0	0.236994	16.3782	0.355491	5.77201	2.48631	1600	0.825893	0.012094	0.116761	0.022886	1.02009	0.042461	0.977634	0.954748	0.022886	0.023739	3.593	0.996356	4.176	Kgalagadi Agric 1	Kgalagadi Agric 1	84989.3	Kgalagadi Agric 1	4.1	4.1.1
1044	24.5	-25.1	21665	1044 Tota	4	0	0	0	0	0	0	0	0	0	0	0	0	0	0.367128	0	0	0	0	0.236994	0.230744	44.7064	0	3.89227	40.8512	1600	2.25438	0	0.078736	0.376033	2.7167	0.007547	2.70915	2.33312	0.376033	0.378019	0.525	2.33868	0.238	Kgalagadi Agric 1	Kgalagadi Agric 1	84989.3	Kgalagadi Agric 1	4.1	4.1.1
1045	24.5	-24.9	21670	1045 Tota	4	0	0	0	0	0	0	1.14726	0	0	0	0.475741	0	0	0.236664	0	0	0	23.959	0	0.245805	41.1247	1.24731	7.96977	15.9421	1600	2.07377	0.042434	0.161219	0.146746	2.65028	0.226102	2.42417	2.27743	0.146746	0.3241	54.722	2.32617	2.096	Kgalagadi Agric 1	Kgalagadi Agric 1	84989.3	Kgalagadi Agric 1	4.1	4.1.1
1046	24.5	-24.7	21675	1046 Tota	4	0	0	0	0	0	0	0	0	0.331193	0	0.473327	0	0	0	0	0	0	5.53765	0.118332	0.254946	33.6082	3.70509	2.20262	0	1600	1.69474	0.12605	0.044556	0	1.92738	0.062038	1.86535	1.86535	0	0.042281	100	1.8851	1.048	Kgalagadi Agric 1	Kgalagadi Agric 1	84989.3	Kgalagadi Agric 1	4.1	4.1.1
1047	24.5	-24.5	21680	1047 Tota	4	0	0	0	0	0	0	0	0	0	0	0	0	0	0.236664	0	0	0	2.62158	0	0	28.6473	0.567857	1.20401	15.5607	1600	1.44458	0.019319	0.024356	0.143235	1.65438	0.022894	1.63149	1.48825	0.143235	0.162544	11.879	1.49184	0.24	Kgalagadi Agric 1	Kgalagadi Agric 1	84989.3	Kgalagadi Agric 1	4.1	4.1.1
1048	24.5	-24.3	21685	1048 Tota	4	0	0	0	0	0	0	0	0	0	0	0.373278	0	0	0	0	0	0	0	0	0	35.2892	1.65688	4.42126	1.54557	1600	1.77951	0.056368	0.089437	0.014227	1.94847	0.008927	1.93954	1.92531	0.014227	0.014227	0	1.93424	0.462	Kgalagadi Agric 1	Kgalagadi Agric 1	84989.3	Kgalagadi Agric 1	4.1	4.1.1
1049	24.5	-24.1	21692	1049 Tota	6	0	0	0	0	0	0	0	0	0	0	0	0	0	0	0	0	0	0	0.373278	0.127473	29.2588	2.65748	11.4426	34.1807	1800	1.31148	0.080364	0.205751	0.279672	1.87929	0.002025	1.87727	1.5976	0.279672	0.281697	0.719	1.5976	0	Kgalagadi Agric 1	Kgalagadi Agric 1	84989.3	Kgalagadi Agric 1	4.1	4.1.1
1050	24.5	-23.9	21713	1050 Tota	20	0	0	0	0	0	0	0	0	0	0	2.98575	0	0	9.22964	0	0	0	0	0	1.86411	204.787	8.15527	7.6525	27.9342	2000	8.26133	0.221958	0.123841	0.205706	8.98717	0.174333	8.81284	8.60713	0.205706	0.211071	2.542	8.7761	1.925	Kgalagadi Agric 1	Kgalagadi Agric 1	84989.3	Kgalagadi Agric 1	4.1	4.1.1
1051	24.5	-23.7	21734	1051 Tota	20	0	0	0	0	0	0	0	0	0	0	0	0	0	1.85079	0	0	0	0	0	1.4977	130.115	1.75599	5.37808	49.6848	2000	5.24899	0.047792	0.087034	0.365877	5.77643	0.026739	5.74969	5.38382	0.365877	0.370187	1.164	5.40624	0.415	Kgalagadi Agric 1	Kgalagadi Agric 1	84989.3	Kgalagadi Agric 1	4.1	4.1.1
1052	24.5	-23.5	21758	1052 Tota	23	0	0	0.416228	0	0	0	0	3.64034	0	0	0.808289	0	0	0.71071	0.454547	0	0	0	0	1.43419	0	0	0	0	2300	0	0	0	0	0.112139	0.112139	0	0	0	0.003589	100	0.10855	100	KTP WMA	CKGR buffer	6198.78	Southern Conservation Zone	2.3	2.3.1
1053	24.5	-23.3	21783	1053 Tota	24	0.663758	0	0	0	0	0	0.992593	11.3113	1.16666	0	4.44331	0	0	6.88751	0	0	0	1.24868	0.63746	1.89685	0	0	0	0	2400	0	0	0	0	0.439773	0.439773	0	0	0	0.012752	100	0.427021	100	CKGR	Khutse	4901.99	Southern Conservation Zone	2.1	2.1.4
1054	24.5	-23.1	21808	1054 Tota	24	0.224007	0	0.208114	0	0	0	0	3.19781	0	0	0.767886	0	0	3.21664	0	0	0	0	0.435388	1.20437	0	0	0	0	2400	0	0	0	0	0.1282	0.1282	0	0	0	0.004304	100	0.123896	100	CKGR	CKGR South	29735.1	Southern Conservation Zone	2.1	2.1.3
1055	24.5	-22.9	21833	1055 Tota	24	0.49178	0	0	0	0	0	0	3.18302	0	0	2.30979	0	0	0.680048	0	0	0	0	0.45888	0	0	0	0	0	2400	0	0	0	0	0.133422	0.133422	0	0	0	0.001492	100	0.131931	100	CKGR	CKGR South	29735.1	Southern Conservation Zone	2.1	2.1.3
1056	24.5	-22.7	21858	1056 Tota	24	0	0	0	0	0	0	0	0.717741	0.223501	0	0	0	0	0	0	0	0	0	0.234101	0.947963	0	0	0	0	2400	0	0	0	0	0.01995	0.01995	0	0	0	0.003034	100	0.016915	100	CKGR	CKGR South	29735.1	Southern Conservation Zone	2.1	2.1.3
1057	24.5	-22.5	21883	1057 Tota	24	0	0	1.97604	0	0	0	0	1.77818	0	0	0.691111	0	0	0	0	0	0	0	0.23313	1.37429	0	0	0	0	2400	0	0	0	0	0.114299	0.114299	0	0	0	0.004054	100	0.110246	100	CKGR	CKGR South	29735.1	Southern Conservation Zone	2.1	2.1.3
1058	24.5	-22.3	21908	1058 Tota	24	0	0	2.27774	0	0	0	0	4.72653	2.45851	0	0	0	0	0.766163	0	0	0	0	0.276842	2.15666	0	0	0	0	2400	0	0	0	0	0.218871	0.218871	0	0	0	0.006072	100	0.212799	100	CKGR	CKGR South	29735.1	Southern Conservation Zone	2.1	2.1.3
1059	24.5	-22.1	21933	1059 Tota	24	0	0	0	0	0	0	0	4.31202	0	0	0	0	0	0.728763	0	0	0	0	0.266861	0.927292	0	0	0	0	2400	0	0	0	0	0.089269	0.089269	0	0	0	0.003091	100	0.086178	100	CKGR	CKGR South	29735.1	Southern Conservation Zone	2.1	2.1.3
1060	24.5	-21.9	21957	1060 Tota	23	0	0	0	0	0	0	0	2.47074	0	0	2.52389	0	0	1.7933	0	0	0	0	0.221792	0.897955	0	0	0	0	2300	0	0	0	0	0.111009	0.111009	0	0	0	0.002999	100	0.10801	100	CKGR	CKGR South	29735.1	Southern Conservation Zone	2.1	2.1.3
1061	24.5	-21.7	21975	1061 Tota	17	0	0	0	0	0	0	0	1.55513	3.25527	0	0	0	0	0.405944	0	0	0	0	0	0.22549	0	0	0	0	1700	0	0	0	0	0.124733	0.124733	0	0	0	0.000763	100	0.12397	100	Central Agric	Central Agric	132270	Central Agric	3.2	3.2.1
1062	24.5	-21.5	21982	1062 Tota	6	0	0	0	0	0	0	0	0	0	0	0.22549	0	0	0	0.45098	0	0	0	0	0	0	0	0	0	1200	0	0	0	0	0.013873	0.013873	0	0	0	0	-99	0.013873	100	Central Agric	Central Agric	132270	Central Agric	3.2	3.2.1
1063	24.5	-21.3	21985	1063 Tota	2	0	0	0	0	0	0	0	0	0	0	0	0	0	0	0	0	0	0	0.125261	0.250242	26.0357	1.37634	1.12735	0	800	2.62577	0.093648	0.04561	0	2.76805	0.003022	2.76503	2.76503	0	0.003022	100	2.76503	0	Central Agric	Central Agric	132270	Central Agric	3.2	3.2.1
1064	24.5	-21.1	21996	1064 Tota	10	0	0	0	0	0	0	0	0	0	0	0	0	0	0	0	0	0	0.875849	0	0.125121	61.0896	3.25524	5.383	10.0111	1300	3.79142	0.136302	0.134021	0.113418	4.18366	0.008494	4.17516	4.06175	0.113418	0.121912	6.967	4.06175	0	Central Agric	Central Agric	132270	Central Agric	3.2	3.2.1
1065	24.5	-20.9	22053	1065 Tota	56	0	0	0	0	0	0	6.03856	1.06146	0	0	7.37811	0	0	12.9385	0	0	0	9.02241	0	2.09404	596.913	9.81505	17.887	7.96095	2000	24.0801	0.267132	0.289467	0.058624	25.218	0.522686	24.6954	24.6367	0.058624	0.117814	50.24	25.1002	1.847	Pans	Pans Community	1150.91	Northern Conservation Zone	1.5	1.5.1
1066	24.5	-20.7	22110	1066 Tota	56	0	0	0	0	140.068	0	22.8308	9.59044	24.5561	0	2.79582	0	0	8.36809	0	0	0	0	0	1.96126	92.4813	1.06146	13.6729	9.67824	2000	3.7308	0.028889	0.221269	0.07127	10.0979	6.04571	4.05223	3.98096	0.07127	0.076914	7.338	9.19674	56.713	Pans	Pans NP	7548.86	Northern Conservation Zone	1.5	1.5.3
1067	24.5	-20.5	22167	1067 Tota	56	3.49278	0	0	0	508.767	0	95.9977	1.38458	12.5561	0	1.00371	0	0	18.7886	0	9.28476	0	1.59219	0.772174	8.08979	357.932	2.77556	18.0913	96.2134	2000	14.4394	0.075541	0.292773	0.708512	35.2655	19.7493	15.5162	14.8077	0.708512	0.826741	14.301	31.7056	53.296	Central Agric	Central Agric	132270	Central Agric	3.2	3.2.1
1068	24.5	-20.3	22224	1068 Tota	56	3.66727	0	0	0	749.486	0	196.271	9.1641	7.09664	0	0	0	0	30.5836	0	0	0	0	0	3.8564	61.5547	0	3.55369	4.85415	2000	2.48319	0	0.05751	0.035746	28.9322	26.3558	2.57644	2.5407	0.035746	0.046844	23.691	28.5485	91.1	Pans	Pans NP	7548.86	Northern Conservation Zone	1.5	1.5.3
1069	24.5	-20.1	22281	1069 Tota	56	21.9759	0	0.291165	0	0	0	0.585572	2.97181	22.4438	0	0	0	0	4.1064	0	0	0	0	0.768913	1.76388	74.6763	2.98032	3.18438	14.5174	2000	3.01253	0.081114	0.051533	0.106905	5.53371	2.28163	3.25208	3.14517	0.106905	0.11498	7.023	5.3549	41.265	Dry North	Masame	19932.6	Northern Conservation Zone	1.3	1.3.2
1070	24.5	-19.9	22288	1070 Tota	6	0	0	0.107747	0	0	0	0	0.24725	0	0	0	0	0	0	0	0	0	0	0	0	0	0	0	0	1800	0	0	0	0	0.010877	0.010877	0	0	0	0	-99	0.010877	100	Dry North	Masame	19932.6	Northern Conservation Zone	1.3	1.3.2
1071	24.5	-19.7	22294	1071 Tota	5	0.349962	0	0	0	0	0	0	0	0	0	0	0	0	0	0	0	0	0	0	0	0	0	0	0	2000	0	0	0	0	0.044086	0.044086	0	0	0	0	-99	0.025667	100	Dry North	Masame	19932.6	Northern Conservation Zone	1.3	1.3.2
1072	24.5	-19.5	22300	1072 Tota	5	0.403404	0	0	0	0	0	0	0.366124	0	0	0	0	0	0	0	0	0	0	0	0	0	0	0	0	2000	0	0	0	0	0.037617	0.037617	0	0	0	0	-99	0.037617	100	Dry North	Masame	19932.6	Northern Conservation Zone	1.3	1.3.2
1073	24.5	-19.3	22310	1073 Tota	9	0.134468	0	0	0	0	0	0	0	0	0	0	0	0	0	0	0	0	0	0	0	0	0	0	0	1200	0	0	0	0	0.016437	0.016437	0	0	0	0	-99	0.016437	100	Dry North	Masame	19932.6	Northern Conservation Zone	1.3	1.3.2
1074	24.5	-19.1	22331	1074 Tota	20	2.70437	0	0	2.1034	0	0	0	0.697149	0	0	0	0	0	0	0	0	0	0	0	0.265993	0	0	0	0	2000	0	0	0	0	0.728652	0.728652	0	0	0	0.000765	100	0.275126	100	Dry North	Masame	19932.6	Northern Conservation Zone	1.3	1.3.2
1075	24.5	-18.9	22412	1075 Tota	80	5.32114	0	0	0	0	0	0	1.05609	0	0	0	0	0	0	0	1.05236	0	0	0	0	0	0	0	0	2000	0	0	0	0	4.97696	4.97696	0	0	0	0.009357	100	0.413431	100	Dry North	Savuti Mababe	3684.2	Northern Conservation Zone	1.3	1.3.6
1076	24.5	-18.7	22493	1076 Tota	80	4.38332	14.5615	0	0	0	2.10472	0	0	0	0	0	0	0	0	0	1.83723	0	0	0	0	0	0	0	0	2000	0	0	0	0	31.6358	31.6358	0	0	0	0.016336	100	1.10359	100	Dry North	Savuti Mababe	3684.2	Northern Conservation Zone	1.3	1.3.6
1077	24.5	-18.5	22574	1077 Tota	80	6.64337	0	6.31417	0.526181	0	0	0	0	0	0	0	0	0	0	1.03504	2.10472	0	0	0	0	0	0	0	0	2000	0	0	0	0	19.1562	19.1562	0	0	0	0.018714	100	0.767678	100	Dry North	Nogatsaa	4778.93	Northern Conservation Zone	1.3	1.3.4
1078	24.5	-18.3	22655	1078 Tota	80	0.498903	0.612409	3.76285	0	0	0	0	0	0.612409	0	0	0	0	0	0	0	0	0	0	0	0	0	0	0	2000	0	0	0	0	19.9159	19.9159	0	0	0	0	-99	0.232163	100	Dry North	Nogatsaa	4778.93	Northern Conservation Zone	1.3	1.3.4
1079	24.5	-18.1	22728	1079 Tota	72	0	0.602965	4.76066	2.01355	17.7392	0	0	0	0.50769	0	0	0	0.612409	0	0	0	0	0	0	1.65785	1063.34	0	25.0141	66.7861	1800	47.6625	0	0.449783	0.546456	64.0372	15.3784	48.6588	48.1123	0.546456	0.551757	0.961	48.9821	1.776	Kwando/Chobe	Enclave community	456.52	Northern Conservation Zone	1.2	1.2.2
1080	24.5	-17.9	22736	1080 Tota	7	0	0	0	0	0	0	0	0	0	0	0	0	0	0	0	0	0	0	0	0	22.6017	0	0	0	175	10.4203	0	0	0	10.4203	0	10.4203	10.4203	0	0	-99	10.4203	0
1087	24.7	-25.9	22741	1087 Tota	4	0	0	0	0	0	0	0	0	0	0	0	0	0	0	0	0	0	0	0	0	3.10826	0.115295	1.36324	1.16473	1600	0.156739	0.003922	0.027577	0.010721	0.198959	0	0.198959	0.188238	0.010721	0.010721	0	0.188238	0
1088	24.7	-25.7	22746	1088 Tota	4	0	0	0	0	0	0	0	0	1.1125	0	0	0	0	0.112396	0.461179	0	0	0	0.118332	0.822249	12.8149	0.827544	1.0489	0	1600	0.646208	0.028154	0.021218	0	0.734285	0.038705	0.69558	0.69558	0	0.003535	100	0.73075	4.813	Kgalagadi Agric 1	Kgalagadi Agric 1	84989.3	Kgalagadi Agric 1	4.1	4.1.1
1089	24.7	-25.5	22751	1089 Tota	4	0	0	0	0	0	0	2.07531	0	0	0	0.461179	0	0	0.370306	0	0	0	0	0	0.59166	17.6589	1.68593	0	0	1600	0.890473	0.057357	0	0	1.02771	0.079884	0.94783	0.94783	0	0.002128	100	1.02559	7.582	Kgalagadi Agric 1	Kgalagadi Agric 1	84989.3	Kgalagadi Agric 1	4.1	4.1.1
1090	24.7	-25.3	22756	1090 Tota	4	0	0	0	0	0	0	0	0	0.115295	0	1.99342	0	0	0	0.115295	0	0	0	0.115295	0.118332	59.0496	0.367269	4.31337	17.9225	1600	2.97766	0.012495	0.087254	0.164976	3.29526	0.052877	3.24239	3.07741	0.164976	0.165964	0.595	3.1293	1.658	Kgalagadi Agric 1	Kgalagadi Agric 1	84989.3	Kgalagadi Agric 1	4.1	4.1.1
1091	24.7	-25.1	22761	1091 Tota	4	0	0	0	0	0	0	0	0	0	0	0.691769	0	0	0.503949	0	0	0	4.3667	0.461455	0.946656	49.8368	4.01644	1.1593	22.0141	1600	2.51309	0.136642	0.023451	0.202639	2.93782	0.061995	2.87582	2.67319	0.202639	0.240457	15.728	2.69736	0.896	Kgalagadi Agric 1	Kgalagadi Agric 1	84989.3	Kgalagadi Agric 1	4.1	4.1.1
1092	24.7	-24.9	22765	1092 Tota	3	0	0	0	0	0	0	0	0	0	0	1.54937	0	0	0.474704	0	0	0	0.885356	0	0.348021	54.4237	0.760098	6.5655	13.1723	1200	3.65919	0.034479	0.177083	0.161667	4.10177	0.069354	4.03242	3.87075	0.161667	0.172031	6.024	3.92974	1.501	Kgalagadi Agric 1	Kgalagadi Agric 1	84989.3	Kgalagadi Agric 1	4.1	4.1.1
1093	24.7	-24.7	22769	1093 Tota	3	0	0	0	0	0	0	0	0	0	0	0	0	0	0	0	0	0	0	0	0	55.7661	2.37479	6.67538	71.843	1200	3.74945	0.107723	0.180047	0.881749	4.91897	0	4.91897	4.03722	0.881749	0.881749	0	4.03722	0	Kgalagadi Agric 1	Kgalagadi Agric 1	84989.3	Kgalagadi Agric 1	4.1	4.1.1
1094	24.7	-24.5	22773	1094 Tota	3	0	0	5.99598	0	3.79578	0	0	0	0	0	1.01236	0	0	0.253052	0	0	0	1.26526	0	0.110669	1.01188	0	0	0	1200	0.068034	0	0	0	0.69549	0.627456	0.068034	0.068034	0	0.012956	100	0.682534	90.032	Kgalagadi Agric 1	Kgalagadi Agric 1	84989.3	Kgalagadi Agric 1	4.1	4.1.1
1095	24.7	-24.3	22777	1095 Tota	3	0	0	0	0	0	0	0	0	0	0	0.506575	0	0	0.664017	0	0	0	0	0	0.253366	36.8088	0.126526	3.64178	0	1200	2.47485	0.005739	0.098225	0	2.60959	0.030779	2.57881	2.57881	0	0.001215	100	2.60837	1.133	Kgalagadi Agric 1	Kgalagadi Agric 1	84989.3	Kgalagadi Agric 1	4.1	4.1.1
1096	24.7	-24.1	22785	1096 Tota	7	0	0	0	0	0	0	0	0	0	0	0	0	0	0	0	0	0	1.10669	0	0.221338	104.69	5.45723	13.6539	12.8773	1600	5.27915	0.185659	0.276203	0.118535	5.8685	0.008948	5.85955	5.74101	0.118535	0.127483	7.019	5.74101	0	Kgalagadi Agric 1	Kgalagadi Agric 1	84989.3	Kgalagadi Agric 1	4.1	4.1.1
1097	24.7	-23.9	22806	1097 Tota	20	0	0	0	0	0	0	0	0	0	0	0	0	0	3.35507	0	0	0	0	0.758921	1.25764	226.426	18.9168	11.3936	89.1745	2000	9.13427	0.51485	0.184383	0.656678	10.5374	0.047237	10.4902	9.8335	0.656678	0.663257	0.992	9.87416	0.412	Kgalagadi Agric 1	Kgalagadi Agric 1	84989.3	Kgalagadi Agric 1	4.1	4.1.1
1098	24.7	-23.7	22827	1098 Tota	20	0	0	0	0	0	0	0	0	0	0	0	0	0	2.64471	0	0	0	0	0.938718	2.70368	384.115	6.85372	27.7739	217.415	2000	15.4956	0.186535	0.449466	1.60103	17.7762	0.043492	17.7327	16.1316	1.60103	1.61248	0.71	16.1637	0.198	Kgalagadi Agric 1	Kgalagadi Agric 1	84989.3	Kgalagadi Agric 1	4.1	4.1.1
1099	24.7	-23.5	22848	1099 Tota	20	0	0	0	0	0	0	0	0	0	0	0.512639	0	0	2.38299	0.256319	0	0	0	0.449987	3.24529	263.951	10.4008	11.3354	44.1483	2000	10.6481	0.283074	0.183442	0.325107	11.4917	0.052059	11.4397	11.1146	0.325107	0.336202	3.3	11.1555	0.367	Kgalagadi Agric 1	Kgalagadi Agric 1	84989.3	Kgalagadi Agric 1	4.1	4.1.1
1100	24.7	-23.3	22873	1100 Tota	24	0	0	1.12497	0	0	0	0.68773	0	0.254031	0	3.99647	0	0	2.1928	0	0	0	4.09691	1.02502	1.22381	98.5934	4.25865	0.754296	45.0716	2400	3.31447	0.096588	0.010172	0.276588	3.86587	0.168046	3.69782	3.42123	0.276588	0.302972	8.708	3.5629	3.976	CKGR	CKGR South	29735.1	Southern Conservation Zone	2.1	2.1.3
1101	24.7	-23.1	22898	1101 Tota	24	0	0	0	0	0	0	0	5.01423	0	0	1.26698	0	0	0.756895	0	0	0	0	0.224915	1.92492	0	0	0	0	2400	0	0	0	0	0.124844	0.124844	0	0	0	0.005347	100	0.119497	100	CKGR	CKGR South	29735.1	Southern Conservation Zone	2.1	2.1.3
1102	24.7	-22.9	22923	1102 Tota	24	1.87419	0	2.72853	0	0	0	0	1.14485	0.446657	0	0.227182	0	0	2.70143	0	0	0	0	0	2.1906	0	0	0	0	2400	0	0	0	0	0.27135	0.27135	0	0	0	0.005253	100	0.266097	100	CKGR	CKGR South	29735.1	Southern Conservation Zone	2.1	2.1.3
1103	24.7	-22.7	22948	1103 Tota	24	0	0	0.233803	0	0	0	0	0.968768	0	0	0	0	0	0.678742	0	0	0	0	0	0.50904	0	0	0	0	2400	0	0	0	0	0.033678	0.033678	0	0	0	0.001221	100	0.032457	100	CKGR	CKGR South	29735.1	Southern Conservation Zone	2.1	2.1.3
1104	24.7	-22.5	22973	1104 Tota	24	0	0	2.09776	0	0	0	1.63712	2.35614	0	0	7.52021	0	0	1.71985	0	0	0	0	0	0.446658	0	0	0	0	2400	0	0	0	0	0.284376	0.284376	0	0	0	0.001071	100	0.283304	100	CKGR	CKGR South	29735.1	Southern Conservation Zone	2.1	2.1.3
1105	24.7	-22.3	22998	1105 Tota	24	0	0	0	0	0	0	0	2.91725	0	0	0.467605	0	0	1.91815	0	0	0	0	0.687472	0.720676	0	0	0	0	2400	0	0	0	0	0.084112	0.084112	0	0	0	0.003963	100	0.080149	100	CKGR	CKGR South	29735.1	Southern Conservation Zone	2.1	2.1.3
1106	24.7	-22.1	23022	1106 Tota	23	0	0	0	0	0	0	0	4.55867	2.00996	0	1.12247	0	0	1.11919	0	0	0	0	0.775979	1.02257	1.96727	0	0	0	2300	0.06901	0	0	0	0.227239	0.158229	0.06901	0.06901	0	0.005191	100	0.222048	68.921	CKGR	CKGR South	29735.1	Southern Conservation Zone	2.1	2.1.3
1107	24.7	-21.9	23035	1107 Tota	12	0	0	0	0	0	0	0	0	0	0	0	0	0	0.478118	0	0	0	0	0	0.477945	142.677	2.39286	1.52507	3.76559	1800	6.3953	0.072361	0.027423	0.030811	6.53386	0.007966	6.5259	6.49509	0.030811	0.032339	4.725	6.50152	0.099	Central Agric	Central Agric	132270	Central Agric	3.2	3.2.1
1108	24.7	-21.7	23038	1108 Tota	2	0	0	0	0	0	0	0	0	0.125519	0	0.761707	0	0	0.507804	0	0	0	0	0	0	0	0	0	0	800	0	0	0	0	0.058211	0.058211	0	0	0	0	-99	0.058211	100	Central Agric	Central Agric	132270	Central Agric	3.2	3.2.1
1109	24.7	-21.5	23041	1109 Tota	2	0	0	0	0	0	0	0	0	0	0	0	0	0	0.507805	0.126951	0	0	0	0	0.126951	0	0.507805	0	0	800	0	0.034552	0	0	0.053671	0.01912	0.034552	0.034552	0	0.000913	100	0.052758	34.509	Central Agric	Central Agric	132270	Central Agric	3.2	3.2.1
1110	24.7	-21.3	23044	1110 Tota	2	0	0	0	0	0	0	0	0	0	0	0	0	0	0.380853	0	0	0	0.502078	0	0.126951	41.8476	6.18195	3.90256	13.4635	800	4.22045	0.420628	0.157888	0.247862	5.06668	0.019848	5.04683	4.79896	0.247862	0.256171	3.244	4.8105	0.24	Central Agric	Central Agric	132270	Central Agric	3.2	3.2.1
1111	24.7	-21.1	23055	1111 Tota	10	0	0	0	0	0	0	0	0	0	0	0	0	0	0	0	0	0	0	0	0	51.7584	4.27768	4.90814	17.6443	1300	3.2123	0.179114	0.122198	0.199896	3.7135	0	3.7135	3.51361	0.199896	0.199896	0	3.51361	0	Central Agric	Central Agric	132270	Central Agric	3.2	3.2.1
1112	24.7	-20.9	23112	1112 Tota	56	0	0	0	0	0	0	0	0.288485	0	0	0	0	0	3.0559	0	0	0	1.80768	0	0	937.457	29.349	67.0019	193.157	2000	37.8181	0.798778	1.0843	1.4224	41.1776	0.054012	41.1236	39.7012	1.4224	1.43305	0.743	39.7445	0.109	Pans	Pans Community	1150.91	Northern Conservation Zone	1.5	1.5.1
1113	24.7	-20.7	23169	1113 Tota	56	0	0	0	0	26.8193	0	4.85973	21.2353	0	0	0	0	0	9.23865	0	0	0	0	0	0.430164	0	0	0	0	2000	0	0	0	0	1.42341	1.42341	0	0	0	0.001238	100	1.42217	100	Pans	Pans NP	7548.86	Northern Conservation Zone	1.5	1.5.3
1114	24.7	-20.5	23226	1114 Tota	56	0	0	0	0	167.517	0	106.857	28.3226	2.52413	0	0	0	0	26.7412	0	0	0	2.146	0	2.65816	0	0	0	0	2000	0	0	0	0	8.37042	8.37042	0	0	0	0.020295	100	8.07352	100	Pans	Pans NP	7548.86	Northern Conservation Zone	1.5	1.5.3
1115	24.7	-20.3	23283	1115 Tota	56	1.49001	0	0	0	3.60852	0	4.96326	39.9252	2.30788	0	0	0	0	7.24429	0	0	0	0	0	4.75797	26.5365	0	0	0	2000	1.07051	0	0	0	3.74933	2.67882	1.07051	1.07051	0	0.013692	100	2.40551	55.497	Pans	Pans NP	7548.86	Northern Conservation Zone	1.5	1.5.3
1116	24.7	-20.1	23340	1116 Tota	56	3.45401	0	0	0	0	0	0	28.4514	1.06146	0	1.17478	0	0	13.8127	0	0	0	0.785842	0	2.54205	0	0	0	0	2000	0	0	0	0	1.10084	1.10084	0	0	0	0.011946	100	1.08889	100	Pans	Pans NP	7548.86	Northern Conservation Zone	1.5	1.5.3
1117	24.7	-19.9	23361	1117 Tota	20	2.97195	0	0	0	3.18438	0	0	1.37092	1.81314	0	0	0	0	1.9666	0	0	0	73.7525	0.274184	1.88387	0	0	0	0	2000	0	0	0	0	1.66269	1.66269	0	0	0	0.441069	100	0.395493	100	Pans	Pans NP	7548.86	Northern Conservation Zone	1.5	1.5.3
1118	24.7	-19.7	23367	1118 Tota	5	0	0	0	0	0	0	0	0	0	0	0	0	0	0	0	0	0	0	0	0	0	0	0	0	2000	0	0	0	0	0.054524	0.054524	0	0	0	0	-99	0	-99	Dry North	Masame	19932.6	Northern Conservation Zone	1.3	1.3.2
1119	24.7	-19.5	23373	1119 Tota	5	0	0	0	0	0	0	0	0	0	0	0	0	0	0	0	0	0	0	0.250068	0	0	0	0	0	2000	0	0	0	0	0.056233	0.056233	0	0	0	0.000975	100	0	-99	Dry North	Masame	19932.6	Northern Conservation Zone	1.3	1.3.2
1120	24.7	-19.3	23381	1120 Tota	7	0	0	0	0	0	0	0	0	0	0	0	0	0	0	0	0	0	0	0.153102	0.118332	0	0	0	0	1600	0	0	0	0	0.001172	0.001172	0	0	0	0.001172	100	0	-99	Dry North	Masame	19932.6	Northern Conservation Zone	1.3	1.3.2
1121	24.7	-19.1	23401	1121 Tota	19	0	0	0	0	0	0	0	0	0	0	0	0	0	0	0	0	0	0	0	0.55306	0	0	0	0	1900	0	0	0	0	0.001675	0.001675	0	0	0	0.001675	100	0	-99	Dry North	Masame	19932.6	Northern Conservation Zone	1.3	1.3.2
1122	24.7	-18.9	23430	1122 Tota	28	5.68783	0	0.227331	0	0	0	0	0	0	0	0	0	0	0.468056	1.62425	0	0	0	0	0	0	0	0	0	2022	0	0	0	0	23.2418	23.2418	0	0	0	0	-99	0.441575	100	Dry North	Masame	19932.6	Northern Conservation Zone	1.3	1.3.2
1123	24.7	-18.7	23453	1123 Tota	22	0.300716	0	0.293867	0	0	0	0	0	0	0	0	0	0	0	0.234028	0	0	0	0	0.552584	0	0	0	0	1900	0	0	0	0	4.38597	4.38597	0	0	0	0.001674	100	0.037941	100	Dry North	Masame	19932.6	Northern Conservation Zone	1.3	1.3.2
1124	24.7	-18.5	23504	1124 Tota	50	0	0	8.15046	0	0	0	0	0	0	0	0	0	0	0.999052	0	0	0	0	0	0.415583	0	0	0	0	2000	0	0	0	0	8.17335	8.17335	0	0	0	0.001196	100	0.342364	100	Dry North	Nogatsaa	4778.93	Northern Conservation Zone	1.3	1.3.4
1125	24.7	-18.3	23581	1125 Tota	76	7.68767	5.9802	0	0	0	0	0	0	0	0	0	0	0	0.602057	0.602965	0	0	0	0	0.957306	0	0	0	0	1900	0	0	0	0	22.2211	22.2211	0	0	0	0.0029	100	0.92158	100	Dry North	Nogatsaa	4778.93	Northern Conservation Zone	1.3	1.3.4
1126	24.7	-18.1	23888	1126 Tota	306	0.481474	19.9545	22.0191	6.22189	122.568	80.2839	0	0	3.04734	0	0	4.49574	0	18.795	0	7.06491	0	0	0	0	273.155	0	0	7.49289	1917	11.4951	0	0	0.057559	186.21	174.657	11.5526	11.4951	0.057559	0.123088	53.238	19.7068	41.67	Kwando/Chobe	Chobe	1070.19	Northern Conservation Zone	1.2	1.2.1
1127	24.7	-17.9	24133	1127 Tota	244	10.6585	472.628	60.8642	1.83723	1297.4	87.4871	0	0	21.673	15.0173	0	0	0	2.66538	6.30292	201.662	0	0	0	0	391.218	0	0	106.397	767	41.1422	0	0	2.0425	458.448	415.263	43.1847	41.1422	2.0425	6.71679	69.591	211.435	80.541
1134	24.9	-25.9	24138	1134 Tota	4	0	0	0	0	0	0	0	0	0	0	0	0	0	0	0	0	0	0	0	0	0	0	0	1.50493	1600	0	0	0	0.013853	0.013853	0	0.013853	0	0.013853	0.013853	0	0	-99
1135	24.9	-25.7	24143	1135 Tota	4	0	0	0	0	0	0	0	0	0.778172	0	0	0	0	0	0	0	0	0	0	0	37.8527	0	6.05322	3.24075	1600	1.90878	0	0.122449	0.029831	2.08088	0.019824	2.06106	2.03123	0.029831	0.029831	0	2.05105	0.967	Kgalagadi Agric 1	Kgalagadi Agric 1	84989.3	Kgalagadi Agric 1	4.1	4.1.1
1136	24.9	-25.5	24148	1136 Tota	4	0	0	0	0	0	0	0	0.118332	3.37084	0	0.591659	0	0	0.480407	0	0	0	0	0.118332	0.451834	23.6726	0.227617	4.05723	0	1600	1.19372	0.007744	0.082073	0	1.39629	0.112747	1.28354	1.28354	0	0.002202	100	1.39408	7.93	Kgalagadi Agric 1	Kgalagadi Agric 1	84989.3	Kgalagadi Agric 1	4.1	4.1.1
1137	24.9	-25.3	24153	1137 Tota	4	0	0	0	0	0	0	0	0	0	0	1.17955	0	0	0.354996	0.250822	0	0	1.74675	0.354996	0.369154	57.8266	0	3.65469	2.9583	1600	2.91599	0	0.07393	0.027231	3.06944	0.052298	3.01715	2.98992	0.027231	0.043155	36.9	3.02629	1.202	Kgalagadi Agric 1	Kgalagadi Agric 1	84989.3	Kgalagadi Agric 1	4.1	4.1.1
1138	24.9	-25.1	24158	1138 Tota	4	0	0	0	0	0	0	0	0	0	0	0	0	0	0.349351	0	0	0	4.13221	0.584495	0.118332	61.7028	0.818915	14.3532	16.9694	1600	3.11145	0.02786	0.290348	0.156202	3.62486	0.039003	3.58586	3.42966	0.156202	0.189913	17.751	3.43495	0.154	Kgalagadi Agric 1	Kgalagadi Agric 1	84989.3	Kgalagadi Agric 1	4.1	4.1.1
1139	24.9	-24.9	24163	1139 Tota	4	0	0	0	0	0	0	0	0	0	0	0	0	0	0.118077	0.380735	0	0	0	0	0.126912	74.665	0.475802	6.24423	13.3946	1600	3.76509	0.016187	0.126313	0.123297	4.03736	0.006477	4.03089	3.90759	0.123297	0.123754	0.369	3.91361	0.154	Kgalagadi Agric 1	Kgalagadi Agric 1	84989.3	Kgalagadi Agric 1	4.1	4.1.1
1140	24.9	-24.7	24168	1140 Tota	4	0	0	0	0	0	0	0	0	0	0	0	0	0	0	0	0	0	0	0	0.126912	19.1676	2.50737	4.62252	26.2593	1600	0.966555	0.085302	0.093508	0.241716	1.38754	0.000457	1.38708	1.14536	0.241716	0.242173	0.189	1.14536	0	Kgalagadi Agric 1	Kgalagadi Agric 1	84989.3	Kgalagadi Agric 1	4.1	4.1.1
1141	24.9	-24.5	24173	1141 Tota	4	0	0	0	0	0	0	0	0	0	0	0	0	0	0	0	0	0	0	0	0	26.4675	0.254462	7.76017	19.5641	1600	1.33466	0.008657	0.156979	0.180086	1.68039	0	1.68039	1.5003	0.180086	0.180086	0	1.5003	0	Kgalagadi Agric 1	Kgalagadi Agric 1	84989.3	Kgalagadi Agric 1	4.1	4.1.1
1142	24.9	-24.3	24178	1142 Tota	4	0	0	0	0	0	0	0	0	0.221339	0	0	0	0	0	0	0	0	0	0	0.126912	23.7976	3.83041	7.06052	17.0858	1600	1.20003	0.130313	0.142826	0.157274	1.63653	0.006095	1.63044	1.47316	0.157274	0.157731	0.29	1.4788	0.381	Kgalagadi Agric 1	Kgalagadi Agric 1	84989.3	Kgalagadi Agric 1	4.1	4.1.1
1143	24.9	-24.1	24184	1143 Tota	5	0	0	0	0	0	0	0	0	0	0	0	0	0	0	0	0	0	0	0	0.118077	54.281	1.24453	7.85969	56.6067	1700	2.57618	0.039849	0.14964	0.490411	3.25648	0.0004	3.25608	2.76567	0.490411	0.490811	0.081	2.76567	0	Kgalagadi Agric 1	Kgalagadi Agric 1	84989.3	Kgalagadi Agric 1	4.1	4.1.1
1144	24.9	-23.9	24203	1144 Tota	18	0	0	0	0	0	0	0	0	0	0	0	0	0	1.24288	0	0	0	0	0	0.43103	260.466	12.0626	43.7512	330.857	1800	11.675	0.364782	0.786697	2.70713	15.5517	0.018113	15.5336	12.8265	2.70713	2.70851	0.051	12.8432	0.13	Kgalagadi Agric 1	Kgalagadi Agric 1	84989.3	Kgalagadi Agric 1	4.1	4.1.1
1145	24.9	-23.7	24222	1145 Tota	18	0	0	0	0	0	0	0	0	0.244441	0	1.73556	0	0	2.58909	0	0	0	0	0.215515	3.06128	220.908	13.1332	20.7322	153.927	1800	9.90186	0.397155	0.37279	1.25945	12.0193	0.088012	11.9313	10.6718	1.25945	1.27018	0.844	10.7491	0.719	Kgalagadi Agric 1	Kgalagadi Agric 1	84989.3	Kgalagadi Agric 1	4.1	4.1.1
1146	24.9	-23.5	24241	1146 Tota	18	0	0	0	0	0	0	0	0	2.66715	0	0	0	0	1.99014	0	0	0	0.500862	0.286764	1.68388	158.178	4.63162	2.4317	60.9282	1800	7.09011	0.140063	0.043725	0.498525	7.86953	0.097101	7.77243	7.2739	0.498525	0.508431	1.948	7.36109	1.185	Kgalagadi Agric 1	Kgalagadi Agric 1	84989.3	Kgalagadi Agric 1	4.1	4.1.1
1147	24.9	-23.3	24266	1147 Tota	24	0	0	4.79638	0	0	0	0	3.20452	0	0	0	0	0	0.494872	0	0	0	0	0	1.76696	31.0939	1.85963	0.833117	5.50948	2400	1.0453	0.042177	0.011235	0.03381	1.36229	0.229768	1.13253	1.09872	0.03381	0.038047	11.136	1.32424	17.031	CKGR	CKGR South	29735.1	Southern Conservation Zone	2.1	2.1.3
1148	24.9	-23.1	24291	1148 Tota	24	0	0	1.5086	0	0	0	0	2.38184	0	0	0	0	0	0.912866	0	0	0	0	0.237395	1.12726	0	0	0	0	2400	0	0	0	0	0.107172	0.107172	0	0	0	0.003475	100	0.103697	100	CKGR	CKGR South	29735.1	Southern Conservation Zone	2.1	2.1.3
1149	24.9	-22.9	24316	1149 Tota	24	0.234168	0	6.01048	0	0	0	3.41655	3.30003	0	0	2.61829	0	0	0.488801	0	0	0	0	0.716208	1.8657	0	0	0	0	2400	0	0	0	0	0.398146	0.398146	0	0	0	0.006802	100	0.391344	100	CKGR	CKGR South	29735.1	Southern Conservation Zone	2.1	2.1.3
1150	24.9	-22.7	24341	1150 Tota	24	0	0	1.63918	0	0	0	0	1.93547	0	0	4.64023	0	0	2.46114	0	0	0	0	0	0.469681	0	0	0	0	2400	0	0	0	0	0.190686	0.190686	0	0	0	0.001126	100	0.189559	100	CKGR	CKGR South	29735.1	Southern Conservation Zone	2.1	2.1.3
1151	24.9	-22.5	24366	1151 Tota	24	0	0	0	0	0	0	0	0.46696	1.00703	0	0	0	0	0.749697	0	0	0	0	0.232792	0.404359	0	0	0	0	2400	0	0	0	0	0.034936	0.034936	0	0	0	0.001726	100	0.03321	100	CKGR	CKGR South	29735.1	Southern Conservation Zone	2.1	2.1.3
1152	24.9	-22.3	24389	1152 Tota	22	0	0	0	0	0	0	0	0.202952	0	0	0	0	0	0.201407	0	0	0	0	0	1.02191	0	0.608857	0	0	2200	0	0.015065	0	0	0.024004	0.008939	0.015065	0.015065	0	0.002673	100	0.021331	29.375	CKGR	CKGR South	29735.1	Southern Conservation Zone	2.1	2.1.3
1153	24.9	-22.1	24410	1153 Tota	20	0	0	0	0	0	0	0	0	0	0	0	0	0	0.517043	0	0	0	0	0	0.4745	7.19465	0.25396	0	0	2000	0.29024	0.006912	0	0	0.304783	0.007631	0.297152	0.297152	0	0.001366	100	0.303418	2.065	Central Agric	Central Agric	132270	Central Agric	3.2	3.2.1
1154	24.9	-21.9	24421	1154 Tota	10	0	0	0	0	0	0	0	0	0	0	3.0944	0	0	0.975146	0.946929	0	0	0	0	0.32559	9.56213	0.992301	0.946929	0	1600	0.482184	0.033759	0.019155	0	0.635565	0.100467	0.535098	0.535098	0	0.001171	100	0.634393	15.652	Central Agric	Central Agric	132270	Central Agric	3.2	3.2.1
1155	24.9	-21.7	24424	1155 Tota	2	0	0	0	0	0	0	0	0	0.629766	0	0	0	0	1.78842	0.636483	0	0	0	0.251011	0	0	0.127745	0	0	800	0	0.008692	0	0	0.111557	0.102865	0.008692	0.008692	0	0.002448	100	0.109109	92.034	Central Agric	Central Agric	132270	Central Agric	3.2	3.2.1
1156	24.9	-21.5	24427	1156 Tota	2	0	0	0	0	0	0	0	0	1.02196	0	0	0	0	0.25549	0	0	0	0	0	0.125505	12.8753	0.766468	0.766468	0	800	1.29851	0.052152	0.031009	0	1.44239	0.060713	1.38167	1.38167	0	0.000903	100	1.44148	4.149	Central Agric	Central Agric	132270	Central Agric	3.2	3.2.1
1157	24.9	-21.3	24430	1157 Tota	2	0	0	0	0	0	0	0	0	0	0	0	0	0	0	0	0	0	0	0	0	45.3988	0.125505	2.15374	13.29	800	4.5786	0.00854	0.087135	0.244668	4.91894	0	4.91894	4.67428	0.244668	0.244668	0	4.67428	0	Central Agric	Central Agric	132270	Central Agric	3.2	3.2.1
1158	24.9	-21.1	24441	1158 Tota	10	0	0	0	0	0	0	0	0	0	0	0	0	0	0	0	0	0	0	0	0	9.13044	1.77947	0.255489	10.8696	1300	0.566665	0.074509	0.006361	0.123144	0.770679	0	0.770679	0.647535	0.123144	0.123144	0	0.647535	0	Central Agric	Central Agric	132270	Central Agric	3.2	3.2.1
1159	24.9	-20.9	24498	1159 Tota	56	0	0	0	0	0	0	0	0	0	0	0	0	0	6.37327	0	0	0	0	0	0	592.48	95.4221	123.062	401.929	2000	23.9013	2.59706	1.99151	2.95979	31.5269	0.077233	31.4497	28.4899	2.95979	2.95979	0	28.5671	0.27	Central Agric	Central Agric	132270	Central Agric	3.2	3.2.1
1160	24.9	-20.7	24555	1160 Tota	56	0	0	0	0	0	0	7.10531	0	0	0	0	0	0	2.95688	0	0	0	0	0	0	32.2323	0	0	0	2000	1.30029	0	0	0	1.50352	0.203233	1.30029	1.30029	0	0	-99	1.50352	13.517	Pans	Pans NP	7548.86	Northern Conservation Zone	1.5	1.5.3
1161	24.9	-20.5	24612	1161 Tota	56	0	0	0	0	0	0	0	11.9212	0	0	0	0	0	29.5006	0	0	0	3.67445	0	0.443562	0	0	0	0	2000	0	0	0	0	0.641911	0.641911	0	0	0	0.022928	100	0.618983	100	Pans	Pans NP	7548.86	Northern Conservation Zone	1.5	1.5.3
1162	24.9	-20.3	24669	1162 Tota	56	2.14343	0	0	0	5.75061	0	0.26316	23.5956	1.57316	0	8.94375	0	0	21.2731	0	0	0	0	3.14632	0	0	0	0	0	2000	0	0	0	0	1.42039	1.42039	0	0	0	0.012272	100	1.29844	100	Pans	Pans NP	7548.86	Northern Conservation Zone	1.5	1.5.3
1163	24.9	-20.1	24726	1163 Tota	56	2.13413	0	0	0	0	0	0	20.2524	6.16191	0	2.98445	0	0	4.4048	0	0	0	0.524386	0	0.704674	0	0	0	0	2000	0	0	0	0	0.958728	0.958728	0	0	0	0.005118	100	0.836809	100	Pans	Pans NP	7548.86	Northern Conservation Zone	1.5	1.5.3
1164	24.9	-19.9	24747	1164 Tota	20	0	0	0	0	0	0	0	0.848762	0.306204	0	0	0	0	0.574579	0	0	0	0	0	1.151	0	0	0	0	2000	0	0	0	0	0.035133	0.035133	0	0	0	0.003312	100	0.031821	100	Pans	Pans NP	7548.86	Northern Conservation Zone	1.5	1.5.3
1165	24.9	-19.7	24768	1165 Tota	20	3.90238	0	0	0	0	0	0	2.54355	0	0	0	0	0	0	0.270221	0	0	0	0	1.37968	0	0	0	0	2000	0	0	0	0	0.348376	0.348376	0	0	0	0.00397	100	0.344405	100	Pans	Pans NP	7548.86	Northern Conservation Zone	1.5	1.5.3
1166	24.9	-19.5	24774	1166 Tota	5	0.553143	0	0	0	0	0	0	0.463365	0	0	0	0	0	0	0	0	0	0	0	0	0	0	0	0	2000	0	0	0	0	0.050733	0.050733	0	0	0	0	-99	0.050733	100	Dry North	Masame	19932.6	Northern Conservation Zone	1.3	1.3.2
1167	24.9	-19.3	24783	1167 Tota	8	1.37929	0	0	0	0	0	0	0	0	0	0	0	0	0	0	0	0	0	0	0.113388	0	0	0	0	1550	0	0	0	0	0.130951	0.130951	0	0	0	0.000421	100	0.13053	100	Dry North	Masame	19932.6	Northern Conservation Zone	1.3	1.3.2
1168	24.9	-19.1	24809	1168 Tota	25	0.622728	0	0	0	0	0	0	0	0	0	0	0	0	0	0	0	0	0	0.207576	0	0	0	0	0	1900	0	0	0	0	0.048929	0.048929	0	0	0	0.000852	100	0.048076	100	Dry North	Masame	19932.6	Northern Conservation Zone	1.3	1.3.2
1169	24.9	-18.9	24836	1169 Tota	26	0.883188	0	0	0	0	0	0	0.416353	0	0	0	0	0	0	0	0	0	0	0.301482	0	0	0	0	0	2000	0	0	0	0	0.11638	0.11638	0	0	0	0.001176	100	0.073908	100	Dry North	Masame	19932.6	Northern Conservation Zone	1.3	1.3.2
1170	24.9	-18.7	24863	1170 Tota	26	0.775187	0	0.233245	0	0	0	0	0	0.416353	0	0	0	0	1.09307	0	0	0	0	0	0.495877	0	0	0	0	2000	0	0	0	0	0.83325	0.83325	0	0	0	0.001427	100	0.088037	100	Dry North	Masame	19932.6	Northern Conservation Zone	1.3	1.3.2
1171	24.9	-18.5	24890	1171 Tota	26	1.57678	1.39655	0	0	0	0	0	0	0	0	0	0	0	0	1.06509	0	0	0	0	0	0	0	0	0	2000	0	0	0	0	5.94452	5.94452	0	0	0	0	-99	0.194943	100	Dry North	Nogatsaa	4778.93	Northern Conservation Zone	1.3	1.3.4
1172	24.9	-18.3	24971	1172 Tota	80	5.03846	8.10716	2.66726	0	0	8.50395	0	0	0	0	0	0	0	3.52088	0	0	0	0	0	0	0	0	0	0	2000	0	0	0	0	24.9613	24.9613	0	0	0	0	-99	1.14394	100	Dry North	Nogatsaa	4778.93	Northern Conservation Zone	1.3	1.3.4
1173	24.9	-18.1	25390	1173 Tota	418	24.2136	7.3489	0	11.6327	9.4811	10.2214	0	0	0	0	0	0	0	4.31227	6.13174	0	0	0	0	0.475832	0	0	0	0	1851	0	0	0	0	352.021	352.021	0	0	0	0.00148	100	3.36126	100	Dry North	Nogatsaa	4778.93	Northern Conservation Zone	1.3	1.3.4
1174	24.9	-17.9	26044	1174 Tota	653	75.4387	3991.66	0	91.6053	722.577	212.819	0	0	102.052	25.4194	0	3.55541	150.128	14.0056	44.6602	1129.4	0	0	0	2.78859	0	0	0	0	1815	0	0	0	0	1148	1148	0	0	0	11.0723	100	262.26	100	Kwando/Chobe	Chobe	1070.19	Northern Conservation Zone	1.2	1.2.1
1175	24.9	-17.7	26060	1175 Tota	15	0	0	0	0	0	0	0	0	0	0	0	0	5.9244	0	2.62403	33.7246	0	0	0	0	0	0	0	0	42	0	0	0	0	272.054	272.054	0	0	0	14.3817	100	4.71317	100
1182	25.1	-25.7	26065	1182 Tota	4	0	0	0	0	0	0	0	0	0	0	0	0	0	0	0	0	0	0	0	0	92.6756	0	13.7569	16.2136	1600	4.6733	0	0.278286	0.149245	5.10083	0	5.10083	4.95158	0.149245	0.149245	0	4.95158	0	Kgalagadi Agric 1	Kgalagadi Agric 1	84989.3	Kgalagadi Agric 1	4.1	4.1.1
1183	25.1	-25.5	26070	1183 Tota	4	0	0	0	0	0	0	0	0	0	0	0	0	0	0	0	0	0	0	0	0	79.5524	0.128302	23.6883	44.3328	1600	4.01154	0.004365	0.479187	0.408082	4.90318	0	4.90318	4.49509	0.408082	0.408082	0	4.4951	0	Kgalagadi Agric 1	Kgalagadi Agric 1	84989.3	Kgalagadi Agric 1	4.1	4.1.1
1184	25.1	-25.3	26075	1184 Tota	4	0	0	0	0	0	0	0	0	0	0	0	0	0	0	0	0	0	0	0	0.256604	52.6413	0.518874	9.52793	30.208	1600	2.65451	0.017652	0.192739	0.278063	3.14389	0.000923	3.14296	2.8649	0.278063	0.278986	0.331	2.8649	0	Kgalagadi Agric 1	Kgalagadi Agric 1	84989.3	Kgalagadi Agric 1	4.1	4.1.1
1185	25.1	-25.1	26080	1185 Tota	4	0	0	0	0	0	0	0	0	0	0	0	0	0	0	0	0	0	0	0	0	44.0734	0.246631	12.6271	31.3692	1600	2.22246	0.008391	0.255432	0.288752	2.77504	0	2.77504	2.48629	0.288752	0.288752	0	2.48629	0	Kgalagadi Agric 1	Kgalagadi Agric 1	84989.3	Kgalagadi Agric 1	4.1	4.1.1
1186	25.1	-24.9	26085	1186 Tota	4	0	0	0	0	0	0	0	0	0.450336	0	0	0	0	0.225168	0	0	0	0	0	0.134227	72.8494	0	7.51659	14.2489	1600	3.67353	0	0.152052	0.131161	3.97211	0.015366	3.95675	3.82558	0.131161	0.131644	0.367	3.84047	0.388	Kgalagadi Agric 1	Kgalagadi Agric 1	84989.3	Kgalagadi Agric 1	4.1	4.1.1
1187	25.1	-24.7	26090	1187 Tota	4	0	0	0	0	0	0	0	0	0	0	0	0	0	0	0	0	0	0	0	0	84.1475	0.758649	11.4324	34.9533	1600	4.24326	0.02581	0.231264	0.321743	4.82207	0	4.82207	4.50033	0.321743	0.321743	0	4.50033	0	Kgalagadi Agric 1	Kgalagadi Agric 1	84989.3	Kgalagadi Agric 1	4.1	4.1.1
1188	25.1	-24.5	26095	1188 Tota	4	0	0	0	0	0	0	0	0	0	0	0	0	0	0	0	0	0	0	0.12765	0.134227	37.7529	0	5.51117	15.3951	1600	1.90375	0	0.111484	0.141711	2.15805	0.001105	2.15694	2.01523	0.141711	0.142816	0.774	2.01523	0	Kgalagadi Agric 1	Kgalagadi Agric 1	84989.3	Kgalagadi Agric 1	4.1	4.1.1
1189	25.1	-24.3	26100	1189 Tota	4	0	0	0	0	0	0	0	0	0	0	0	0	0	0	0	0	0	0	0	0.268454	11.0064	0	1.42134	22.6614	1600	0.555016	0	0.028752	0.208597	0.793331	0.000966	0.792365	0.583768	0.208597	0.209563	0.461	0.583768	0	Kgalagadi Agric 1	Kgalagadi Agric 1	84989.3	Kgalagadi Agric 1	4.1	4.1.1
1190	25.1	-24.1	26105	1190 Tota	4	0	0	0	0	0	0	0	0	0	0	0	0	0	0	0	0	0	0	0	0.354381	50.3584	1.43981	3.81431	7.50939	1600	2.53939	0.048983	0.077159	0.069124	2.73593	0.001275	2.73466	2.66554	0.069124	0.070399	1.811	2.66554	0	Kgalagadi Agric 1	Kgalagadi Agric 1	84989.3	Kgalagadi Agric 1	4.1	4.1.1
1191	25.1	-23.9	26122	1191 Tota	16	0	0	0	0	0	0	0	0	0	0	0	0	0	0	0	0	0	0	0.244281	2.01553	171.864	13.9546	13.283	44.9669	1600	8.66649	0.474746	0.268699	0.413918	9.83229	0.008441	9.82385	9.40993	0.413918	0.422359	1.999	9.40993	0	Kgalagadi Agric 1	Kgalagadi Agric 1	84989.3	Kgalagadi Agric 1	4.1	4.1.1
1192	25.1	-23.7	26139	1192 Tota	16	0	0	0	0	0	0	0	0	0	0	0	0	0	0.953488	0	0	0	0	0.204326	1.74184	174.341	6.30928	5.05167	37.1198	1600	8.79141	0.214646	0.102189	0.341686	9.47164	0.021705	9.44993	9.10825	0.341686	0.348948	2.081	9.12269	0.158	Kgalagadi Agric 1	Kgalagadi Agric 1	84989.3	Kgalagadi Agric 1	4.1	4.1.1
1193	25.1	-23.5	26156	1193 Tota	16	0	0	0	0	0	0	0	0	0	0	0	0	0	0.445629	0	0	0	0	0.435514	2.7696	153.166	1.64808	8.07011	16.4613	1600	7.72361	0.056069	0.163249	0.151525	8.11329	0.018837	8.09446	7.94293	0.151525	0.163611	7.387	7.94968	0.085	Kgalagadi Agric 1	Kgalagadi Agric 1	84989.3	Kgalagadi Agric 1	4.1	4.1.1
1194	25.1	-23.3	26181	1194 Tota	24	0	0	27.3331	0	0	0	0	1.28665	0	0	1.68356	0	0	0.42497	0	0	0	0	0	0.897214	15.1805	0	0	0	2400	0.510331	0	0	0	1.49008	0.979749	0.510331	0.510331	0	0.002152	100	1.48793	65.702	CKGR	CKGR SE	1353.35	Southern Conservation Zone	2.1	2.1.2
1195	25.1	-23.1	26206	1195 Tota	24	0	0	12.9759	0	0	0	0	1.04418	0	0	0	0	0	1.55286	0	0	0	0	0	1.06431	0	0	0	0	2400	0	0	0	0	0.475474	0.475474	0	0	0	0.002552	100	0.472922	100	CKGR	CKGR SE	1353.35	Southern Conservation Zone	2.1	2.1.2
1196	25.1	-22.9	26231	1196 Tota	24	0	0	4.13207	0	0	0	0	3.11868	0	0	0.476058	0	0	0.252789	0	0	0	0	0.203186	1.21854	0	0	0	0	2400	0	0	0	0	0.210257	0.210257	0	0	0	0.003583	100	0.206675	100	CKGR	CKGR South	29735.1	Southern Conservation Zone	2.1	2.1.3
1197	25.1	-22.7	26256	1197 Tota	24	0	0	0.225835	0	0	0	0	1.62828	0	0	2.2573	0	0	0.658624	0	0	0	0	0	0.911227	0	0	0	0	2400	0	0	0	0	0.082213	0.082213	0	0	0	0.002185	100	0.080027	100	CKGR	CKGR South	29735.1	Southern Conservation Zone	2.1	2.1.3
1198	25.1	-22.5	26276	1198 Tota	19	0	0	4.84587	0	0	0	0	1.31214	0.265506	0	0	0	0	1.21044	0	0	0	0	0	2.28502	0.406372	0	0	0	1900	0.017256	0	0	0	0.2823	0.265044	0.017256	0.017256	0	0.006922	100	0.275378	93.734	Central Agric	Central Agric	132270	Central Agric	3.2	3.2.1
1199	25.1	-22.3	26295	1199 Tota	18	0	0	0	0	0	0	0	0	0.241364	0	0	0	0	1.04033	0	0	0	0	0.203186	0.239449	143.678	2.1233	2.43823	15.6124	1800	6.44016	0.06421	0.043842	0.127743	6.69708	0.02112	6.67596	6.54822	0.127743	0.129389	1.272	6.56769	0.296	Central Agric	Central Agric	132270	Central Agric	3.2	3.2.1
1200	25.1	-22.1	26314	1200 Tota	18	0	0	0	0	0	0	0	0	0	0	0	0	0	1.28863	0	0	0	0	0	0.701129	125.808	4.31937	0.722687	5.05578	1800	5.63915	0.130621	0.012995	0.041367	5.84372	0.019593	5.82413	5.78276	0.041367	0.043609	5.141	5.80011	0.299	Central Agric	Central Agric	132270	Central Agric	3.2	3.2.1
1201	25.1	-21.9	26325	1201 Tota	10	0	0	0	0	0	0	0	0	0.361392	0	0	0	0	1.1327	0	0	0	0	0	0.201741	47.9312	0.123897	0.49559	0	1600	2.417	0.004215	0.010025	0	2.45833	0.02709	2.43124	2.43124	0	0.000726	100	2.4576	1.073	Central Agric	Central Agric	132270	Central Agric	3.2	3.2.1
1202	25.1	-21.7	26328	1202 Tota	2	0	0	0	0	0	0	0	0	0	0	0	0	0	0.382701	0	0	0	0	0	0.127567	4.33728	0	0.371692	0	800	0.437427	0	0.015038	0	0.464977	0.012512	0.452465	0.452465	0	0.000918	100	0.464059	2.498	Central Agric	Central Agric	132270	Central Agric	3.2	3.2.1
1203	25.1	-21.5	26331	1203 Tota	2	0	0	0	0	0	0	0	0	0	0	0	0	0	0	0	0	0	0	0	0.251464	12.1419	0	0	0	800	1.22455	0	0	0	1.22636	0.001809	1.22455	1.22455	0	0.001809	100	1.22455	0	Central Agric	Central Agric	132270	Central Agric	3.2	3.2.1
1204	25.1	-21.3	26334	1204 Tota	2	0	0	0	0	0	0	0	0	0	0	0	0	0	0	0	0	0	0	0	0	0.255134	0.619487	0.127567	0	800	0.025731	0.042151	0.005161	0	0.073043	0	0.073043	0.073043	0	0	-99	0.073043	0	Central Agric	Central Agric	132270	Central Agric	3.2	3.2.1
1205	25.1	-21.1	26345	1205 Tota	10	0	0	0	0	0	0	0	0	0	0	0	0	0	0	0	0	0	0	0	0	9.47212	3.65908	0.510268	0	1300	0.587871	0.153212	0.012704	0	0.753786	0	0.753786	0.753787	0	0	-99	0.753787	0	Central Agric	Central Agric	132270	Central Agric	3.2	3.2.1
1206	25.1	-20.9	26402	1206 Tota	56	0	0	0	0	0	0	0	0	0	0	0	0	0	1.27865	0	0	0	0	0	0.589429	500.973	17.7132	28.1211	46.5489	2000	20.2098	0.482092	0.455086	0.342784	21.6691	0.179307	21.4898	21.147	0.342784	0.34448	0.492	21.1625	0.073	Pans	Pans Community	1150.91	Northern Conservation Zone	1.5	1.5.1
1207	25.1	-20.7	26459	1207 Tota	56	0	0	0	0	0	0	0	0	0	0	0	0	0	8.13282	0	0	0	0	0	0	6.09108	1.24583	0	0	2000	0.245721	0.033907	0	0	0.378184	0.098556	0.279628	0.279628	0	0	-99	0.378184	26.06	Pans	Pans NP	7548.86	Northern Conservation Zone	1.5	1.5.3
1208	25.1	-20.5	26516	1208 Tota	56	0	0	0	0	0	0	0	0	0	0	0	0	0	17.208	0	0	0	3.71588	0	0.53084	3.55313	0.415276	0	0	2000	0.143337	0.011302	0	0	0.386594	0.231954	0.15464	0.154639	0	0.023423	100	0.36317	57.42	Pans	Pans NP	7548.86	Northern Conservation Zone	1.5	1.5.3
1209	25.1	-20.3	26573	1209 Tota	56	0	0	0	0	0	0	9.22111	0	0	0	0	0	0	10.529	0	0	0	0	0	1.70707	58.6195	14.325	3.31691	2.35281	2000	2.36478	0.389878	0.053678	0.017326	3.17541	0.349755	2.82566	2.80833	0.017326	0.022239	22.092	3.15318	10.936	Pans	Pans NP	7548.86	Northern Conservation Zone	1.5	1.5.3
1210	25.1	-20.1	26630	1210 Tota	56	0	0	0	0	0	0	0	0.895739	0	0	0.250368	0	0	2.55194	0.250368	0	0	0	0.261423	3.37293	76.6808	21.6473	13.5302	28.2864	2000	3.09339	0.589165	0.218959	0.2083	4.24975	0.139934	4.10982	3.90152	0.2083	0.219026	4.897	3.95911	1.455	Central Agric	Central Agric	132270	Central Agric	3.2	3.2.1
1211	25.1	-19.9	26636	1211 Tota	5	0	0	1.68655	0	0	0	0	0.127088	0	0	0	0	0	0	0	0	0	0	0	0.110474	17.8459	0	0.62592	8.66982	2000	0.719924	0	0.010129	0.063844	0.900884	0.106987	0.793898	0.730053	0.063844	0.064162	0.496	0.80118	8.878	Central Agric	Central Agric	132270	Central Agric	3.2	3.2.1
1212	25.1	-19.7	26642	1212 Tota	5	0.375552	0	0	0	0	0	0	0.4002	0	0	0	0	0	0	0	0	0	0	0	0	0	0	0	0	2000	0	0	0	0	0.05347	0.05347	0	0	0	0	-99	0.036322	100	Dry North	Masame	19932.6	Northern Conservation Zone	1.3	1.3.2
1213	25.1	-19.5	26648	1213 Tota	5	0.381263	18.8116	0	0	0	0	0	0	0	0	0	0	0	0	0	0	0	0	0	0	0	0	0	0	2000	0	0	0	0	1.37899	1.37899	0	0	0	0	-99	0.968541	100	Dry North	Nunga	6595.14	Northern Conservation Zone	1.3	1.3.5
1214	25.1	-19.3	26660	1214 Tota	11	0	0	0	0	0	0	0	0	0	0	0	0	0	0	0	0	0	0	0.110474	0	0	0	0	0	1100	0	0	0	0	0.000783	0.000783	0	0	0	0.000783	100	0	-99	Dry North	Masame	19932.6	Northern Conservation Zone	1.3	1.3.2
1215	25.1	-19.1	26693	1215 Tota	32	5.03291	0	0	0	0	0	0	0	0	0	0	0	0	0	0	0	0	0	0	0.268936	0	0	0	0	2000	0	0	0	0	0.554398	0.554398	0	0	0	0.000774	100	0.369127	100	Dry North	Masame	19932.6	Northern Conservation Zone	1.3	1.3.2
1216	25.1	-18.9	26720	1216 Tota	26	1.45502	0	0	0	0	0	0	0	0	0	0	0	0	0	0	0	0	0	0	0.268936	0	0	0	0	2000	0	0	0	0	0.285336	0.285336	0	0	0	0.000774	100	0.106715	100	Dry North	Masame	19932.6	Northern Conservation Zone	1.3	1.3.2
1217	25.1	-18.7	26747	1217 Tota	26	0	0	0	0	0	0.268454	0	0	0	0	0	0	0	0	0	0	0	0.226775	0	0.537374	0	0	0	0	2000	0	0	0	0	1.90936	1.90936	0	0	0	0.002883	100	0.006891	100	Dry North	Masame	19932.6	Northern Conservation Zone	1.3	1.3.2
1218	25.1	-18.5	26774	1218 Tota	26	0.536877	0	0	0	0	0	0	0	0	0	0	0	0	0.537872	0	0	0	0	0	0.519304	0	0	0	0	2000	0	0	0	0	1.08424	1.08424	0	0	0	0.001494	100	0.045894	100	Dry North	Masame	19932.6	Northern Conservation Zone	1.3	1.3.2
1219	25.1	-18.3	26849	1219 Tota	74	5.39655	0	0	0	0	0	0.48932	2.04165	0	0	0	0.591037	0	13.3643	2.30884	17.5477	0	0	0	0	0	0	0	0	2000	0	0	0	0	4.02621	4.02621	0	0	0	0.156024	100	0.644863	100	Dry North	Nogatsaa	4778.93	Northern Conservation Zone	1.3	1.3.4
1220	25.1	-18.1	27188	1220 Tota	338	31.3633	3.57289	1.17535	3.06587	54.2915	10.8963	0	0	1.26978	0	0	0	0	5.92302	0	0	0	0	0	2.49559	0	0	0	0	1881	0	0	0	0	245.273	245.273	0	0	0	0.007635	100	4.75347	100	Pandamatenga	Kazangula	2024.4	Northern Conservation Zone	1.4	1.4.1
1221	25.1	-17.9	27850	1221 Tota	661	78.3338	2080.65	0	26.7734	16.5531	799.095	0	0	88.3271	47.3889	0	8.88859	270.717	25.8538	3.81356	459.292	0	0	0	6.48474	46.772	0	0	0	1949	1.93653	0	0	0	901.672	899.735	1.93653	1.93653	0	4.21045	100	143.788	98.653	Kwando/Chobe	Chobe	1070.19	Northern Conservation Zone	1.2	1.2.1
1222	25.1	-17.7	27881	1222 Tota	30	0	6.13174	0	0	0	0	0	0	0	7.17807	0	0	0	0	0	0	0	0	0	0	173.809	2.36043	0	14.1626	150	93.4513	0.856226	0	1.39001	168.583	72.8856	95.6975	94.3075	1.39001	1.39001	0	100.333	6.005
1229	25.3	-25.7	27886	1229 Tota	4	0	0	0	0	0	0	0	0	0	0	0	0	0	0	0	0	0	0	0	0	130.35	0	18.9756	46.0239	1600	6.57308	0	0.383854	0.423648	7.38058	0	7.38058	6.95693	0.423648	0.423648	0	6.95693	0	Kgalagadi Agric 1	Kgalagadi Agric 1	84989.3	Kgalagadi Agric 1	4.1	4.1.1
1230	25.3	-25.5	27891	1230 Tota	4	0	0	0	0	0	0	0	0	0	0	0	0	0	0	0	0	0	0	0	0	120.865	0	25.7085	48.9175	1600	6.0948	0	0.520052	0.450283	7.06514	0	7.06514	6.61485	0.450283	0.450283	0	6.61486	0	Kgalagadi Agric 1	Kgalagadi Agric 1	84989.3	Kgalagadi Agric 1	4.1	4.1.1
1231	25.3	-25.3	27896	1231 Tota	4	0	0	0	0	0	0	0	0	0	0	0	0	0	0	0	0	0	0	0	0.131753	125.258	0.09656	30.9296	47.2601	1600	6.31632	0.003285	0.62567	0.435028	7.38077	0.000474	7.3803	6.94527	0.435028	0.435502	0.109	6.94527	0	Kgalagadi Agric 1	Kgalagadi Agric 1	84989.3	Kgalagadi Agric 1	4.1	4.1.1
1232	25.3	-25.1	27901	1232 Tota	4	0	0	0	0	0	0	0	0	0	0	0	0	0	0	0	0	0	0	0	0	88.2657	0	18.1786	91.3297	1600	4.45092	0	0.367732	0.840686	5.65934	0	5.65934	4.81866	0.840686	0.840686	0	4.81866	0	Kgalagadi Agric 1	Kgalagadi Agric 1	84989.3	Kgalagadi Agric 1	4.1	4.1.1
1233	25.3	-24.9	27906	1233 Tota	4	0	0	0	0	0	0	0	0	0	0	0	0	0	0	1.02461	0	0	0	0	0	104.792	0.640379	5.57514	53.6175	1600	5.2843	0.021786	0.112779	0.493546	5.9238	0.011388	5.91241	5.41886	0.493546	0.493546	0	5.43025	0.21	Kgalagadi Agric 1	Kgalagadi Agric 1	84989.3	Kgalagadi Agric 1	4.1	4.1.1
1234	25.3	-24.7	27911	1234 Tota	4	0	0	0	0	0	0	0	0	0	0	0	0	0	0	0	0	0	0	0	0.102683	214.693	1.40883	24.7202	104.296	1600	10.8262	0.047929	0.500061	0.960042	12.3346	0.000369	12.3342	11.3742	0.960042	0.960411	0.038	11.3742	0	Kgalagadi Agric 1	Kgalagadi Agric 1	84989.3	Kgalagadi Agric 1	4.1	4.1.1
1235	25.3	-24.5	27916	1235 Tota	4	0	0	0	0	0	0	0	0	0.281751	0	0	0	0	0	0	0	0	0	0	0.134227	71.5188	0.768454	18.8787	59.5922	1600	3.60644	0.026143	0.381893	0.548543	4.57068	0.007661	4.56302	4.01447	0.548543	0.549026	0.088	4.02165	0.178	Kgalagadi Agric 1	Kgalagadi Agric 1	84989.3	Kgalagadi Agric 1	4.1	4.1.1
1236	25.3	-24.3	27921	1236 Tota	4	0	0	0	0	0	0	0	0	0	0	0	0	0	0	0	0	0	0	0	0.275103	28.4305	1.26858	4.30173	37.9904	1600	1.43365	0.043158	0.087019	0.3497	1.91452	0.00099	1.91353	1.56383	0.3497	0.35069	0.282	1.56383	0	Kgalagadi Agric 1	Kgalagadi Agric 1	84989.3	Kgalagadi Agric 1	4.1	4.1.1
1237	25.3	-24.1	27926	1237 Tota	4	0	0	0	0	0	0	0	0	0	0	0	0	0	0.577002	0	0	0	0	0	0.671135	28.5796	2.02869	6.8395	0	1600	1.44117	0.069018	0.138355	0	1.6597	0.011155	1.64854	1.64854	0	0.002414	100	1.65728	0.527	Kgalagadi Agric 1	Kgalagadi Agric 1	84989.3	Kgalagadi Agric 1	4.1	4.1.1
1238	25.3	-23.9	27943	1238 Tota	16	0	0	0	0	0	0	0	0	0	0	0.245716	0	0	0	0	0	0	0	0.982864	0.739717	218.359	4.36612	23.3626	93.2874	1600	11.011	0.148538	0.472598	0.858706	12.5042	0.013329	12.4909	11.6322	0.858706	0.866159	0.86	11.6381	0.05	Kgalagadi Agric 1	Kgalagadi Agric 1	84989.3	Kgalagadi Agric 1	4.1	4.1.1
1239	25.3	-23.7	27960	1239 Tota	16	0	0	0	0	0	0	0	0	0	0	2.79613	0	0	0.203872	0	0	0	0	0.491432	0.245716	73.9653	3.05307	20.9769	9.24802	1600	3.72981	0.103867	0.424339	0.085128	4.41638	0.073235	4.34314	4.25801	0.085128	0.088408	3.71	4.32797	1.616	Kgalagadi Agric 1	Kgalagadi Agric 1	84989.3	Kgalagadi Agric 1	4.1	4.1.1
1240	25.3	-23.5	27977	1240 Tota	16	0	0	0	0	0	0	0	0	0	0	0	0	0	0.512683	0	0	0	0	0	0.737148	110.439	1.75011	4.25935	64.6473	1600	5.56903	0.05954	0.086162	0.595075	6.32022	0.010418	6.30981	5.71473	0.595075	0.597727	0.444	5.7225	0.136	Kgalagadi Agric 1	Kgalagadi Agric 1	84989.3	Kgalagadi Agric 1	4.1	4.1.1
1241	25.3	-23.3	27996	1241 Tota	18	0	0	0.245716	0	0	0	0	0.484162	0	0	0	0	0	0.491433	0	0	0	0	0.245716	0.460803	39.6826	0.733121	0	0	1800	1.77872	0.02217	0	0	1.8329	0.032018	1.80089	1.80089	0	0.002538	100	1.83037	1.611	Kgalagadi Agric 1	Kgalagadi Agric 1	84989.3	Kgalagadi Agric 1	4.1	4.1.1
1242	25.3	-23.1	28021	1242 Tota	24	0	0	19.0455	0	0	0	0	0.95086	0	0	0	0	0	0	0	0	0	0	0	0.987763	7.97571	0	0	0	2400	0.268124	0	0	0	0.930977	0.662853	0.268124	0.268124	0	0.002369	100	0.928608	71.126	CKGR	CKGR SE	1353.35	Southern Conservation Zone	2.1	2.1.2
1243	25.3	-22.9	28045	1243 Tota	23	0	0	0	0	0	0	0	1.47949	0	0	0	0	0	0.230012	0	0	0	0	0.417112	0.9206	0.253602	0	0	0	2300	0.008896	0	0	0	0.043258	0.034361	0.008896	0.008896	0	0.003719	100	0.039539	77.501	CKGR	CKGR South	29735.1	Southern Conservation Zone	2.1	2.1.3
1244	25.3	-22.7	28064	1244 Tota	18	0	0	0.224752	0	0	0	0	0	0	0	2.71626	0	0	0	0	0	0	0	0	1.40363	31.4651	0.230012	1.52161	0	1800	1.41037	0.006956	0.02736	0	1.51704	0.072346	1.44469	1.44469	0	0.004488	100	1.51255	4.486	Central Agric	Central Agric	132270	Central Agric	3.2	3.2.1
1245	25.3	-22.5	28081	1245 Tota	16	0	0	0.239966	0	0	0	0	0	0	0	0	0	0	0.483907	0	0	0	0	0.658271	0	133.298	0.670094	6.96917	45.6461	1600	6.72172	0.022797	0.140978	0.42017	7.32836	0.022694	7.30566	6.88549	0.42017	0.42338	0.758	6.90498	0.282	Central Agric	Central Agric	132270	Central Agric	3.2	3.2.1
1246	25.3	-22.3	28098	1246 Tota	16	0	0	0	0	0	0	0	0	0	0	0.836054	0	0	3.14742	0	0	0	0	0.693811	1.19363	201.188	0	3.2206	0	1600	10.1452	0	0.065149	0	10.2857	0.075347	10.2103	10.2103	0	0.007677	100	10.278	0.658	Central Agric	Central Agric	132270	Central Agric	3.2	3.2.1
1247	25.3	-22.1	28115	1247 Tota	16	0	0	0	0	0	0	0	0	0	0	0.416199	0	0	0.737509	0	0	0	0	0.660752	0.230012	19.5277	1.01558	6.40446	0	1600	0.98471	0.034551	0.129555	0	1.17399	0.025174	1.14881	1.14882	0	0.004049	100	1.16994	1.806	Central Agric	Central Agric	132270	Central Agric	3.2	3.2.1
1248	25.3	-21.9	28118	1248 Tota	2	0	0	0	0	0	0	0	0	0	0	0	0	0	0	0	0	0	0	0.134227	0	3.76953	0.124698	0.872886	0	800	0.380168	0.008485	0.035315	0	0.425276	0.001309	0.423967	0.423968	0	0.001309	100	0.423968	0	Central Agric	Central Agric	132270	Central Agric	3.2	3.2.1
1249	25.3	-21.7	28121	1249 Tota	2	0.134227	0	0	0	0	0	0	0	0	0	0	0	0	0	0	0	0	0	0	0.258925	1.99517	0	0.249396	0	800	0.201218	0	0.01009	0	0.237783	0.026474	0.211308	0.211308	0	0.001863	100	0.235919	10.432	Central Agric	Central Agric	132270	Central Agric	3.2	3.2.1
1250	25.3	-21.5	28124	1250 Tota	2	0	0	0	0	0	0	0	0	0.268454	0	0	0	0	0.134227	0	0	0	0	0	0.268454	5.23732	0	0	0	800	0.528198	0	0	0	0.547874	0.019676	0.528198	0.528198	0	0.001931	100	0.545943	3.25	Central Agric	Central Agric	132270	Central Agric	3.2	3.2.1
1251	25.3	-21.3	28127	1251 Tota	2	0	0	0	0	0	0	0	0	0.402682	0	0	0	0	0.134227	0	0	0	0.498792	0	0	0.249396	0	0	0	800	0.025152	0	0	0	0.057084	0.031931	0.025152	0.025152	0	0.007348	100	0.049736	49.429	Central Agric	Central Agric	132270	Central Agric	3.2	3.2.1
1252	25.3	-21.1	28133	1252 Tota	5	0	0	0	0	0	0	0	0	0	0	0.268454	0	0	0	0	0	0	0	0.134227	0.134227	0.249396	0.374094	0.498792	0	2000	0.010061	0.010182	0.008072	0	0.03436	0.006046	0.028314	0.028315	0	0.00091	100	0.033451	15.354	Central Agric	Central Agric	132270	Central Agric	3.2	3.2.1
1253	25.3	-20.9	28139	1253 Tota	5	0	0	0	0	0	0	0	0	0	0	0	0	0	0	0	0	0	0	0	0	37.6298	2.9617	2.78916	4.30535	2000	1.51803	0.080607	0.045137	0.031704	1.67548	0	1.67548	1.64377	0.031704	0.031704	0	1.64377	0	Pans	Pans Community	2983.82	Northern Conservation Zone	1.5	1.5.1
1254	25.3	-20.7	28145	1254 Tota	5	0	0	0	0	0	0	0	0	0	0	0	0	0	0	0	0	0	0	0	0	0	0	0	0	2000	0	0	0	0	0	0	0	0	0	0	-99	0	-99	Pans	Pans Community	2983.82	Northern Conservation Zone	1.5	1.5.1
1255	25.3	-20.5	28151	1255 Tota	5	0	0	0	0	0	0	0	0	0	0	0	0	0	8.12286	0	0	0	0.500726	0	0	21.0049	1.20977	1.62732	0	2000	0.847361	0.032926	0.026335	0	1.00801	0.101386	0.906622	0.906622	0	0.00295	100	1.00506	9.794	Pans	Pans Community	2983.82	Northern Conservation Zone	1.5	1.5.1
1256	25.3	-20.3	28157	1256 Tota	5	0	0	0	0	0	0	0	0	0	0	0	0	0	0.125184	0	0	0	0	0	0	70.6854	7.62002	14.0359	20.7503	2000	2.85153	0.207391	0.227143	0.152804	3.44039	0.001517	3.43887	3.28606	0.152804	0.152804	0	3.28758	0.046	Central Agric	Central Agric	132270	Central Agric	3.2	3.2.1
1257	25.3	-20.1	28163	1257 Tota	5	0	0	0	0	0	0	0	0	0	0	0	0	0	0.125184	0	0	0	0	0	0	30.7373	2.46496	5.06496	3.96053	2000	1.23998	0.067088	0.081966	0.029165	1.59118	0.172985	1.4182	1.38903	0.029165	0.029165	0	1.39055	0.109	Central Agric	Central Agric	132270	Central Agric	3.2	3.2.1
1258	25.3	-19.9	28169	1258 Tota	5	0	0	0	0	0	0	0	0.12773	0.225072	0	0.25546	0	0	0	0	0	0	0	0	0.135383	0	0	0	0	2000	0	0	0	0	0.373688	0.373688	0	0	0	0.00039	100	0.012276	100	Central Agric	Central Agric	132270	Central Agric	3.2	3.2.1
1259	25.3	-19.7	28175	1259 Tota	5	0.38319	0	0	0	0	0	0	0.125184	0	0	0	0	0	0	0	0	0	0	0	0.247919	0	0	0	0	2000	0	0	0	0	0.031563	0.031563	0	0	0	0.000713	100	0.03085	100	Central Agric	Central Agric	132270	Central Agric	3.2	3.2.1
1260	25.3	-19.5	28181	1260 Tota	5	0.112536	0	0.12773	0	0	0	0	0	0	0	0	0	0	0	0	0	0	0	0	0	0	0	0	0	2000	0	0	0	0	0.153436	0.153436	0	0	0	0	-99	0.013429	100	Dry North	Masame	19932.6	Northern Conservation Zone	1.3	1.3.2
1261	25.3	-19.3	28189	1261 Tota	7	0.270766	22.9134	0	0	0	0	0	0	0	0	0	0	0	0	0	0	0	0	0	0.112536	0	0	0	0	1750	0	0	0	0	2.62315	2.62315	0	0	0	0.00037	100	1.33203	100	Dry North	Nunga	6595.14	Northern Conservation Zone	1.3	1.3.5
1262	25.3	-19.1	28216	1262 Tota	26	4.29895	8.33214	0	0.806808	0	0	0	0	0	0	0	0	0	0	0	0	0	0	0	0.267568	0	0	0	0	2000	0	0	0	0	2.88624	2.88624	0	0	0	0.00077	100	0.755489	100	Dry North	Nunga	6595.14	Northern Conservation Zone	1.3	1.3.5
1263	25.3	-18.9	28243	1263 Tota	26	1.81614	0	2.63797	0	0	0	0	0.72523	1.25184	0	0	0	0	0.676415	0	0	0	0	0	0	0	0	0	0	2000	0	0	0	0	2.77679	2.77679	0	0	0	0	-99	0.289709	100	Dry North	Nunga	6595.14	Northern Conservation Zone	1.3	1.3.5
1264	25.3	-18.7	28271	1264 Tota	27	2.49788	4.46457	4.85854	0	0	0	0	0.903841	0	0	0	0	0	0.903841	0.264227	0	0	0	0	0.264227	0	0	0	0	1950	0	0	0	0	1.98652	1.98652	0	0	0	0.00078	100	0.652744	100	Dry North	Nunga	6595.14	Northern Conservation Zone	1.3	1.3.5
1265	25.3	-18.5	28322	1265 Tota	50	5.5649	21.03	0	0.885065	12.7315	10.9867	0	0	0	0	0	0	0	0	0	0	0	0	0	0	0	0	0	0	2000	0	0	0	0	5.17665	5.17665	0	0	0	0	-99	2.11406	100	Dry North	Nunga	6595.14	Northern Conservation Zone	1.3	1.3.5
1266	25.3	-18.3	28403	1266 Tota	80	0.883247	0	55.8341	0.393035	0	0	0	25.987	0	0	0	0.586355	0	1.8152	0	0	0	0	0	0	0	0	0	0	2000	0	0	0	0	6.14231	6.14231	0	0	0	0	-99	2.94087	100	Pandamatenga	Kazangula	2024.4	Northern Conservation Zone	1.4	1.4.1
1267	25.3	-18.1	28460	1267 Tota	56	6.12679	0.594338	0.834658	3.61053	8.1707	24.3717	0	0	4.98571	0	0	0	0	3.81068	0	0	0	0	0	0.475832	81.4301	0	0	0	1431	4.59258	0	0	0	8.35601	3.76343	4.59258	4.59258	0	0.001914	100	6.84939	32.949	Pandamatenga	Kazangula	2024.4	Northern Conservation Zone	1.4	1.4.1
1268	25.3	-17.9	28564	1268 Tota	103	4.61568	768.069	0	0	0	17.6074	0	0	1.18514	0	0	0	0	0	0	0	0	0	0	0	10.3221	0	0	35.2633	442	1.8847	0	0	1.17533	442.595	439.535	3.06003	1.8847	1.17533	1.17533	0	179.391	98.949
1269	25.3	-17.7	28572	1269 Tota	7	0	0	0	0	0	0	0	0	0	0	0	0	0	0	3.06587	0	0	0	0	0	50.3672	0	0	11.8507	42	97.4986	0	0	4.18754	103.954	2.26742	101.686	97.4986	4.18754	4.18754	0	98.8067	1.324
1276	25.5	-25.7	28577	1276 Tota	4	0	0	0	0	0	0	0	0	0	0	0	0	0	0	0	0	0	0	0	0	32.7139	0	7.71797	23.7813	1600	1.64965	0	0.156125	0.218906	2.02468	0	2.02468	1.80577	0.218906	0.218906	0	1.80577	0
1277	25.5	-25.5	28582	1277 Tota	4	0	0	0	0	0	0	0	0	0	0	0	0	0	0	0	0	0	0	0	0	82.3142	1.21329	29.0002	37.2141	1600	4.15081	0.041277	0.586639	0.342554	5.12128	0	5.12128	4.77873	0.342554	0.342554	0	4.77873	0	Kgalagadi Agric 1	Kgalagadi Agric 1	84989.3	Kgalagadi Agric 1	4.1	4.1.1
1278	25.5	-25.3	28587	1278 Tota	4	0	0	0	0	0	0	0	0	0	0	0	0	0	0	0	0	0	0	0	0	83.1385	0	10.8021	94.9655	1600	4.19238	0	0.218513	0.874153	5.28505	0	5.28505	4.41089	0.874153	0.874153	0	4.41089	0	Kgalagadi Agric 1	Kgalagadi Agric 1	84989.3	Kgalagadi Agric 1	4.1	4.1.1
1279	25.5	-25.1	28592	1279 Tota	4	0	0	0	0	0	0	0	0	0	0	0	0	0	0	0	0	0	0	0	0	80.7598	0	20.3656	118.802	1600	4.07243	0	0.411972	1.09357	5.57797	0	5.57797	4.4844	1.09357	1.09357	0	4.4844	0	Kgalagadi Agric 1	Kgalagadi Agric 1	84989.3	Kgalagadi Agric 1	4.1	4.1.1
1280	25.5	-24.9	28597	1280 Tota	4	0	0	0	0	0	0	0	0	0	0	0	0	0	0	0	0	0	0	0	0	117.662	1.71321	26.942	80.1762	1600	5.93326	0.058285	0.545006	0.738018	7.27457	0	7.27457	6.53656	0.738018	0.738018	0	6.53656	0	Kgalagadi Agric 1	Kgalagadi Agric 1	84989.3	Kgalagadi Agric 1	4.1	4.1.1
1281	25.5	-24.7	28602	1281 Tota	4	0	0	0	0	0	0	0	0	0	0	0	0	0	0	0	0	0	0	0	0	107.6	0.268454	19.8952	62.1236	1600	5.42591	0.009133	0.402457	0.571845	6.40934	0	6.40934	5.8375	0.571845	0.571845	0	5.83749	0	Kgalagadi Agric 1	Kgalagadi Agric 1	84989.3	Kgalagadi Agric 1	4.1	4.1.1
1282	25.5	-24.5	28607	1282 Tota	4	0	0	0	0	0	0	0	0	0	0	0	0	0	0	0	0	0	0	0	0	87.9478	0.639395	12.1301	77.1387	1600	4.4349	0.021753	0.245378	0.710058	5.41208	0	5.41208	4.70203	0.710058	0.710058	0	4.70203	0	Kgalagadi Agric 1	Kgalagadi Agric 1	84989.3	Kgalagadi Agric 1	4.1	4.1.1
1283	25.5	-24.3	28612	1283 Tota	4	0	0	0	0	0	0	0	0	0	0	0	0	0	0	0	0	0	0	0	0	75.1087	0	8.72559	35.4784	1600	3.78747	0	0.176508	0.326577	4.29055	0	4.29055	3.96397	0.326577	0.326577	0	3.96397	0	Kgalagadi Agric 1	Kgalagadi Agric 1	84989.3	Kgalagadi Agric 1	4.1	4.1.1
1284	25.5	-24.1	28617	1284 Tota	4	0	0	0	0	0	0	0	0	0	0	0	0	0	0	0	0	0	0	0	0	48.0899	0.945248	12.7546	26.1677	1600	2.425	0.032158	0.25801	0.240872	2.95604	0	2.95604	2.71517	0.240872	0.240872	0	2.71517	0	Kgalagadi Agric 1	Kgalagadi Agric 1	84989.3	Kgalagadi Agric 1	4.1	4.1.1
1285	25.5	-23.9	28628	1285 Tota	10	0	0	0	0	0	0	0	0	0	0	0.12748	0	0	0.12748	0	0	0	0	0	0.448774	44.1639	1.58209	6.87685	39.5735	1600	2.22702	0.053824	0.139111	0.364273	2.79083	0.006594	2.78423	2.41996	0.364273	0.365887	0.441	2.42494	0.205	Kgalagadi Agric 1	Kgalagadi Agric 1	84989.3	Kgalagadi Agric 1	4.1	4.1.1
1286	25.5	-23.7	28639	1286 Tota	10	0	0	0	0	0	0	0	0	0	0	1.16568	0	0	0.812025	0	0	0	0	0	2.72501	33.7436	0.353655	1.32194	10.1228	1600	1.70157	0.012032	0.026741	0.09318	1.8835	0.049979	1.83352	1.74034	0.09318	0.102983	9.519	1.78052	2.256	Kgalagadi Agric 1	Kgalagadi Agric 1	84989.3	Kgalagadi Agric 1	4.1	4.1.1
1287	25.5	-23.5	28656	1287 Tota	16	0	0	0	0	0	0	0	0	0	0	0	0	0	2.26001	0	0	0	0.901689	0.711218	1.80027	77.0329	0.901689	1.3453	46.1809	1600	3.88449	0.030676	0.027214	0.425093	4.4183	0.050819	4.36748	3.94238	0.425093	0.441678	3.755	3.97662	0.861	Kgalagadi Agric 1	Kgalagadi Agric 1	84989.3	Kgalagadi Agric 1	4.1	4.1.1
1288	25.5	-23.3	28673	1288 Tota	16	0	0	0	0	0	0	0	0	0	0	0	0	0	0.480754	0	0	0	0	0.490781	0.953193	61.9882	1.01984	2.57741	1.20189	1600	3.12584	0.034696	0.052138	0.011063	3.23684	0.013104	3.22374	3.21267	0.011063	0.016885	34.48	3.21996	0.226	Kgalagadi Agric 1	Kgalagadi Agric 1	84989.3	Kgalagadi Agric 1	4.1	4.1.1
1289	25.5	-23.1	28691	1289 Tota	17	0	0	0.480754	0	0	0	0	3.23856	0.996479	0	0.712253	0	0	0.735365	0	0	0	0.225422	1.24385	4.17847	122.951	0.981562	0.742097	0	1700	5.83528	0.031429	0.014129	0	6.05915	0.178315	5.88084	5.88083	0	0.021417	100	6.03773	2.599	Kgalagadi Agric 1	Kgalagadi Agric 1	84989.3	Kgalagadi Agric 1	4.1	4.1.1
1290	25.5	-22.9	28706	1290 Tota	14	0	0	0	0	0	0	0	0.20834	0	0	0	0	0	0.488922	0	0	0	0	1.33503	1.76921	79.7764	0.673146	0.721272	15.9412	1400	4.59753	0.026172	0.016675	0.167701	4.83778	0.029705	4.80808	4.64038	0.167701	0.182414	8.066	4.65537	0.322	Central Agric	Central Agric	132270	Central Agric	3.2	3.2.1
1291	25.5	-22.7	28721	1291 Tota	14	0	0	0	0	0	0	0	0	0	0	0	0	0	0.438271	0	0	0	0	0	1.8039	137.427	1.02586	8.63692	0	1400	7.91993	0.039886	0.199674	0	8.17449	0.015003	8.15949	8.15949	0	0.007416	100	8.16707	0.093	Central Agric	Central Agric	132270	Central Agric	3.2	3.2.1
1292	25.5	-22.5	28736	1292 Tota	14	0	0	0	0	0	0	0	0	0	0	0	0	0	0.229988	0	0	0	0	1.33014	1.14144	67.6682	0	4.40468	23.0819	1400	3.89973	0	0.10183	0.24282	4.26047	0.016086	4.24438	4.00156	0.24282	0.254925	4.748	4.00554	0.099	Central Agric	Central Agric	132270	Central Agric	3.2	3.2.1
1293	25.5	-22.3	28751	1293 Tota	14	0	0	0	0	0	0	0	0.20834	0	0	0.209028	0	0	1.16309	0	0	0	0	1.11416	1.8244	62.0798	0.627084	2.58569	42.0894	1400	3.57767	0.024382	0.059778	0.442779	4.1507	0.046085	4.10461	3.66183	0.442779	0.456488	3.003	3.69421	0.876	Central Agric	Central Agric	132270	Central Agric	3.2	3.2.1
1294	25.5	-22.1	28766	1294 Tota	14	0	0	0	0	0	0	0	0	0	0	0	0	0	1.7455	0	0	0	0	1.89251	2.97256	29.9023	1.25417	3.73673	0	1400	1.72327	0.048763	0.086388	0	1.91141	0.052984	1.85842	1.85842	0	0.022766	100	1.88864	1.6	Central Agric	Central Agric	132270	Central Agric	3.2	3.2.1
1295	25.5	-21.9	28770	1295 Tota	3	0	0	0	0	0	0	0	0	0.370936	0	0	0	0	0	0	0	0	0	0.19738	0.345981	18.1578	0	0.59214	0	900	1.62779	0	0.021295	0	1.66981	0.020723	1.64908	1.64908	0	0.003923	100	1.66588	1.008	Central Agric	Central Agric	132270	Central Agric	3.2	3.2.1
1296	25.5	-21.7	28773	1296 Tota	2	0.123645	0	0	0	0	0	0	0	0.29607	0	1.40661	0	0	0	0	0	0	0	0.39476	0.814475	6.64058	0	0.49345	0	800	0.669721	0	0.019964	0	0.804426	0.114741	0.689685	0.689685	0	0.009709	100	0.794717	13.216	Central Agric	Central Agric	132270	Central Agric	3.2	3.2.1
1297	25.5	-21.5	28776	1297 Tota	2	0	0	0	0	0	0	0	0	0	0	0	0	0	0	0	0	0	0	0.24729	0.618227	22.2097	1.20924	1.08559	13.1019	800	2.23991	0.082278	0.04392	0.241204	2.61417	0.006859	2.60731	2.36611	0.241204	0.248063	2.765	2.36611	0	Central Agric	Central Agric	132270	Central Agric	3.2	3.2.1
1298	25.5	-21.3	28779	1298 Tota	2	0	0	0	0	0	0	0	0	0.247291	0	0	0	0	0.123645	0	0	0	0	0.09869	0.568315	13.2732	1.18654	0.939252	8.20258	800	1.33864	0.080734	0.038	0.151009	1.62978	0.021397	1.60838	1.45737	0.151009	0.15606	3.237	1.47372	1.109	Central Agric	Central Agric	132270	Central Agric	3.2	3.2.1
1299	25.5	-21.1	28785	1299 Tota	5	0	0	0	0	0	0	0	0	0	0	0	0	0	0	0	0	0	0	0	0.09869	10.7923	0.09869	0.741872	0	2000	0.435375	0.002686	0.012006	0	0.450351	0.000284	0.450067	0.450067	0	0.000284	100	0.450067	0	Central Agric	Central Agric	132270	Central Agric	3.2	3.2.1
1300	25.5	-20.9	28791	1300 Tota	5	0	0	0	0	0	0	0	0	0	0	0	0	0	0	0	0	0	0	0	0	1.51507	0	0	0.208563	2000	0.06112	0	0	0.001536	0.062656	0	0.062656	0.06112	0.001536	0.001536	0	0.06112	0	Pans	Pans Community	2983.82	Northern Conservation Zone	1.5	1.5.1
1301	25.5	-20.7	28797	1301 Tota	5	0	0	0	0	0	0	0	0	0	0	0	0	0	0.25947	0	0	0	1.12666	0	0	0	0	0	0	2000	0	0	0	0	0.009783	0.009783	0	0	0	0.006639	100	0.003144	100	Pans	Pans Community	2983.82	Northern Conservation Zone	1.5	1.5.1
1302	25.5	-20.5	28803	1302 Tota	5	0	0	0	0	0	0	0	0	0	0	0	0	0	0.637166	0	0	0	1.03788	0	0	64.8151	0.483049	2.58284	29.0987	2000	2.61471	0.013147	0.041798	0.214282	2.89778	0.013837	2.88394	2.66966	0.214282	0.220398	2.775	2.67738	0.288	Pans	Pans Community	2983.82	Northern Conservation Zone	1.5	1.5.1
1303	25.5	-20.3	28809	1303 Tota	5	0	0	0	0	0	0	0	0	0	0	0	0	0	0.593217	0	0	0	0.354649	0	0	49.6831	13.6303	3.77764	3.3007	2000	2.00427	0.37097	0.061134	0.024306	2.46996	0.009279	2.46068	2.43638	0.024306	0.026396	7.918	2.44357	0.294	Central Agric	Central Agric	132270	Central Agric	3.2	3.2.1
1304	25.5	-20.1	28815	1304 Tota	5	0	0	0	0	0	0	0	0	0	0	0	0	0	0	0	0	0	0	0	0.229465	108.488	2.58949	5.15975	23.8478	2000	4.37654	0.070477	0.083501	0.175614	4.82106	0.114935	4.70613	4.53051	0.175614	0.176274	0.374	4.53051	0	Central Agric	Central Agric	132270	Central Agric	3.2	3.2.1
1305	25.5	-19.9	28821	1305 Tota	5	0	0	0	0	0	0	0	0	0	0	0	0	0	0.11298	0	0	0	0	0	0.10842	4.35483	0.33894	0.134227	2.29653	2000	0.175679	0.009225	0.002172	0.016912	0.242441	0.038454	0.203987	0.187076	0.016912	0.017224	1.811	0.188445	0.726	Central Agric	Central Agric	132270	Central Agric	3.2	3.2.1
1306	25.5	-19.7	28827	1306 Tota	5	0	0	0.153102	0	0	0	0	0.26729	0	0	0	0	0	0.10842	0	0	0	0	0	0	0	0	0	0	2000	0	0	0	0	0.01338	0.01338	0	0	0	0	-99	0.01338	100	Dry North	Masame	19932.6	Northern Conservation Zone	1.3	1.3.2
1307	25.5	-19.5	28833	1307 Tota	5	0	0	0	0	0	0	0	0	0	0	0	0	0	0	0	0	0	0	0	0	0	0	0	0	2000	0	0	0	0	0	0	0	0	0	0	-99	0	-99	Dry North	Masame	19932.6	Northern Conservation Zone	1.3	1.3.2
1308	25.5	-19.3	28840	1308 Tota	6	0	0	0	0	0	0	0	0.268454	0	0	0	0	0	0	0	0	0	0	0	0.10842	0	0	0	0	1800	0	0	0	0	0.609743	0.609743	0	0	0	0.000347	100	0.006543	100	Dry North	Masame	19932.6	Northern Conservation Zone	1.3	1.3.2
1309	25.5	-19.1	28858	1309 Tota	17	3.12891	0	0	0	0	0	0	0	0	0	0	0	0	0	0	0	0	0	0	0.776954	0	0	0	0	2000	0	0	0	0	2.39991	2.39991	0	0	0	0.002236	100	0.229483	100	Dry North	Nunga	6595.14	Northern Conservation Zone	1.3	1.3.5
1310	25.5	-18.9	28933	1310 Tota	74	7.6391	8.54619	13.1214	0	7.94114	0.505777	0	2.03974	0	0	0	0	0	0.502008	1.51733	0	0	0	0	1.48989	0	0	0	0	2000	0	0	0	0	11.1591	11.1591	0	0	0	0.004288	100	1.81269	100	Pandamatenga	Pandamatenga	1982.18	Northern Conservation Zone	1.4	1.4.3
1311	25.5	-18.7	29008	1311 Tota	74	0.881946	0	50.5549	0	3.88464	0	0	2.66993	0.887628	0	0	1.31087	0	0.887628	0	0	0	0	0.502008	1.14684	0	0	0	0	2000	0	0	0	0	3.49889	3.49889	0	0	0	0.005258	100	2.32909	100	Pandamatenga	Pandamatenga	1982.18	Northern Conservation Zone	1.4	1.4.3
1312	25.5	-18.5	29081	1312 Tota	72	3.59606	8.01503	3.9714	0	22.6455	38.5769	0	2.11686	1.50602	0	0	0.882402	0	0.250368	1.90486	7.48464	0	0	0	0.509935	17.8227	0	0	0	1875	0.766921	0	0	0	6.13194	5.36502	0.766921	0.766921	0	0.072551	100	3.48104	77.969	Pandamatenga	Pandamatenga	1982.18	Northern Conservation Zone	1.4	1.4.3
1313	25.5	-18.3	29118	1313 Tota	36	0	33.951	0.506076	2.54968	14.1507	0	0	0	0	0	0	21.7111	0	0.444989	0.887628	0	0	0	0	0.444989	175.026	0	0	3.55991	900	15.6906	0	0	0.058256	36.9272	21.1784	15.7488	15.6906	0.058256	0.061102	4.658	21.3981	26.673	Pandamatenga	Kazangula	2024.4	Northern Conservation Zone	1.4	1.4.1
1314	25.5	-18.1	29124	1314 Tota	5	0.444989	0	0	0	0	0	0	0	0	0	0	0	0	0	0	2.03974	0	0	0	0	28.5564	0	0	0	125	18.432	0	0	0	38.0998	19.6678	18.432	18.432	0	0.290178	100	18.9541	2.755
1315	25.5	-17.9	29126	1315 Tota	1	0	0	0	0	0	0	0	0	0	0	0	0	0	0	0	0	0	0	0	0	0	0	0	0	25	0	0	0	0	0	0	0	0	0	0	-99	0	-99
1325	25.7	-25.3	29131	1325 Tota	4	0	0	0	0	0	0	0	0	0	0	0	0	0	117.808	0	0	0	0	0	0	28.1206	0	0.230459	2.43209	1600	1.41802	0	0.004662	0.022387	3.22961	1.78454	1.44507	1.42268	0.022387	0.022387	0	3.20722	55.641	Kgalagadi Agric 1	Kgalagadi Agric 1	84989.3	Kgalagadi Agric 1	4.1	4.1.1
1326	25.7	-25.1	29136	1326 Tota	4	0	0	0	0	0	0	0	0	0	0	0	0	0	0	0	0.460919	0	0	0	0	79.4171	0.419734	2.80158	22.0541	1600	4.00472	0.01428	0.056673	0.203007	4.2838	0.005123	4.27868	4.07567	0.203007	0.20813	2.461	4.07567	0	Kgalagadi Agric 1	Kgalagadi Agric 1	84989.3	Kgalagadi Agric 1	4.1	4.1.1
1327	25.7	-24.9	29141	1327 Tota	4	0	0	0	0	0	0	0	0	0	0	0	0	0	0	0	0	0	0	0	0	93.3584	0.268454	13.3763	36.2963	1600	4.70773	0.009133	0.270587	0.334106	5.32155	0	5.32155	4.98745	0.334106	0.334106	0	4.98745	0	Kgalagadi Agric 1	Kgalagadi Agric 1	84989.3	Kgalagadi Agric 1	4.1	4.1.1
1328	25.7	-24.7	29146	1328 Tota	4	0	0	0	0	0	0	0	0	0	0	0	0	0	0	0	0	0	0	0	0	80.8677	0	11.4289	40.9547	1600	4.07787	0	0.231193	0.376986	4.68605	0	4.68605	4.30906	0.376986	0.376986	0	4.30906	0	Kgalagadi Agric 1	Kgalagadi Agric 1	84989.3	Kgalagadi Agric 1	4.1	4.1.1
1329	25.7	-24.5	29151	1329 Tota	4	0	0	0	0	0	0	0	0	0.402682	0	0	0	0	0	0	0	0	0	0	0	111.632	0.644638	22.5344	164.026	1600	5.62923	0.021931	0.455844	1.50985	7.62711	0.010259	7.61686	6.107	1.50985	1.50985	0	6.11726	0.168	Kgalagadi Agric 1	Kgalagadi Agric 1	84989.3	Kgalagadi Agric 1	4.1	4.1.1
1330	25.7	-24.3	29156	1330 Tota	4	0	0	0	0	0	0	0	0	0	0	0	0	0	0	0	0	0	0	0	0	84.7619	1.94616	13.5196	45.9591	1600	4.27424	0.06621	0.273485	0.423052	5.03699	0	5.03699	4.61393	0.423052	0.423052	0	4.61393	0	Kgalagadi Agric 1	Kgalagadi Agric 1	84989.3	Kgalagadi Agric 1	4.1	4.1.1
1331	25.7	-24.1	29161	1331 Tota	4	0	0	0	0	0	0	0	0	0.536908	0	0	0	0	0	0	0	0	0	0	0.141168	56.4924	0	10.7533	92.2193	1600	2.84871	0	0.217528	0.848875	3.9293	0.014186	3.91511	3.06624	0.848875	0.849383	0.06	3.07992	0.444	Kgalagadi Agric 1	Kgalagadi Agric 1	84989.3	Kgalagadi Agric 1	4.1	4.1.1
1332	25.7	-23.9	29166	1332 Tota	4	0	0	0	0	0	0	0	0	0	0	0.126619	0	0	0	0	0	0	0	0	0.122184	7.00883	0.244368	0	1.26619	1600	0.35343	0.008314	0	0.011655	0.376866	0.003467	0.373399	0.361744	0.011655	0.012095	3.638	0.364772	0.83	Kgalagadi Agric 1	Kgalagadi Agric 1	84989.3	Kgalagadi Agric 1	4.1	4.1.1
1333	25.7	-23.7	29171	1333 Tota	4	0	0	0	0	0	0	0	0	0	0	0.253237	0	0	0.379856	0	0	0	0	0	0	5.74264	0	1.83276	0	1600	0.289581	0	0.037075	0	0.338465	0.01181	0.326655	0.326656	0	0	-99	0.338466	3.489	Kgalagadi Agric 1	Kgalagadi Agric 1	84989.3	Kgalagadi Agric 1	4.1	4.1.1
1334	25.7	-23.5	29175	1334 Tota	3	0	0	0	0	0	0	0	0	0	0	0	0	0	0	0	0	0	0	0	0.121202	8.18781	0	4.5071	18.7857	1200	0.550509	0	0.121564	0.230562	0.903217	0.000581	0.902635	0.672073	0.230562	0.231143	0.251	0.672073	0	Kgalagadi Agric 1	Kgalagadi Agric 1	84989.3	Kgalagadi Agric 1	4.1	4.1.1
1335	25.7	-23.3	29178	1335 Tota	2	0	0	2.18164	0	0	0	0	0.609937	0	0	1.81804	0	0	0.121202	0	0	0	0	0	0.727213	11.1585	0.121202	1.21791	1.81804	800	1.12536	0.008247	0.049274	0.03347	1.56666	0.350304	1.21635	1.18288	0.03347	0.038702	13.519	1.52796	22.584	Kgalagadi Agric 1	Kgalagadi Agric 1	84989.3	Kgalagadi Agric 1	4.1	4.1.1
1336	25.7	-23.1	29181	1336 Tota	2	0	0	0	0	0	0	0	0	0	0	0	0	0	0.243386	0	0	0	0	0.121202	0.122184	4.60667	0	0	0	800	0.464596	0	0	0	0.474031	0.009435	0.464596	0.464596	0	0.002061	100	0.47197	1.562	Central Agric	Central Agric	132270	Central Agric	3.2	3.2.1
1337	25.7	-22.9	29184	1337 Tota	2	0	0	0	0	0	0	0	0	0	0	0.134227	0	0	0.134227	0	0	0	0	0	0	2.09562	0	0.980698	0	800	0.21135	0	0.039677	0	0.261513	0.010486	0.251026	0.251027	0	0	-99	0.261513	4.01	Central Agric	Central Agric	132270	Central Agric	3.2	3.2.1
1338	25.7	-22.7	29187	1338 Tota	2	0	0	0	0	0	0	0	0	0	0	0	0	0	0.268454	0	0	0	0	0	0.243193	22.9315	0	2.02133	2.81877	800	2.31271	0	0.081778	0.051893	2.45626	0.009883	2.44638	2.39449	0.051893	0.053643	3.262	2.40262	0.339	Central Agric	Central Agric	132270	Central Agric	3.2	3.2.1
1339	25.7	-22.5	29190	1339 Tota	2	0	0	0	0	0	0	0	0	0	0	0	0	0	0	0	0	0	0	0	0.268454	4.78166	0.268454	1.61073	1.20805	800	0.482244	0.018266	0.065166	0.02224	0.589847	0.001931	0.587916	0.565676	0.02224	0.024171	7.989	0.565676	0	Central Agric	Central Agric	132270	Central Agric	3.2	3.2.1
1340	25.7	-22.3	29193	1340 Tota	2	0	0	0	0	0	0	0	0	0	0	0	0	0	0.402681	0	0	0	0	0	0.243193	1.69443	0	0	4.29527	800	0.170888	0	0	0.079076	0.263913	0.013949	0.249964	0.170888	0.079076	0.080826	2.165	0.183088	6.663	Central Agric	Central Agric	132270	Central Agric	3.2	3.2.1
1341	25.7	-22.1	29196	1341 Tota	2	0	0	0	0	0	0	0	0	0	0	0	0	0	0.595353	0	0	0	0	0	0	5.56968	0	0.268454	0	800	0.561718	0	0.010861	0	0.590616	0.018037	0.572579	0.572579	0	0	-99	0.590616	3.054	Central Agric	Central Agric	132270	Central Agric	3.2	3.2.1
1342	25.7	-21.9	29199	1342 Tota	2	0	0	0	0	0	0	0	0	0	0	0.123057	0	0	1.84585	0	0	0	0	0	0	16.0485	0.552958	0.306845	0	800	1.61854	0.037624	0.012414	0	1.73039	0.061807	1.66858	1.66858	0	0	-99	1.73039	3.572	Central Agric	Central Agric	132270	Central Agric	3.2	3.2.1
1343	25.7	-21.7	29202	1343 Tota	2	0	0	0	0	0	0	0	0	0	0	0	0	0	0.492226	0	0	0	1.1251	0.102282	0.102282	17.5061	1.72279	1.28971	11.1455	800	1.76554	0.117221	0.052178	0.205187	2.17334	0.033219	2.14013	1.93494	0.205187	0.223494	8.191	1.94985	0.765	Central Agric	Central Agric	132270	Central Agric	3.2	3.2.1
1344	25.7	-21.5	29205	1344 Tota	2	0	0	0	0	0	0	0	0	0	0	0	0	0	0	0	0	0	0	0.102282	0	13.1527	0.306845	0.922128	0	800	1.32649	0.020878	0.037307	0	1.38567	0.000997	1.38467	1.38467	0	0.000997	100	1.38467	0	Central Agric	Central Agric	132270	Central Agric	3.2	3.2.1
1345	25.7	-21.3	29208	1345 Tota	2	0	0	0	0	0	0	0	0	0	0	0	0	0	0.123057	0	0	0	0	0	0	5.40812	0.36917	0.306845	0	800	0.545424	0.025119	0.012414	0	0.586685	0.003728	0.582957	0.582957	0	0	-99	0.586685	0.635	Central Agric	Central Agric	132270	Central Agric	3.2	3.2.1
1346	25.7	-21.1	29214	1346 Tota	5	0	0	0	0	0	0	0	0	0	0	0	0	0	0	0	0	0	2.46113	0	0	7.15646	0	0	0	2000	0.2887	0	0	0	0.303202	0.014502	0.2887	0.2887	0	0.014502	100	0.2887	0	Central Agric	Central Agric	132270	Central Agric	3.2	3.2.1
1347	25.7	-20.9	29220	1347 Tota	5	0	0	0	0	0	0	0	0	0	0	0	0	0	0.149062	0	0	0	3.10071	0	0	15.3133	0	0	0	2000	0.617756	0	0	0	0.637833	0.020077	0.617756	0.617756	0	0.018271	100	0.619562	0.291	Central Agric	Central Agric	132270	Central Agric	3.2	3.2.1
1348	25.7	-20.7	29226	1348 Tota	5	0	0	0	0	0	0	0	0	0	0	0	0	0	0.500736	0	0	0	0	0	0	29.5849	5.64308	1.87918	0	2000	1.19349	0.153585	0.030411	0	1.38355	0.006068	1.37748	1.37748	0	0	-99	1.38355	0.439	Pans	Pans Community	2983.82	Northern Conservation Zone	1.5	1.5.1
1349	25.7	-20.5	29232	1349 Tota	5	0	0	0	0	0	0	0	0	0	0	0	0	0	0.378644	0	0	0	0	0	0	19.8253	0.557535	1.07766	0	2000	0.799774	0.015174	0.01744	0	0.836977	0.004589	0.832388	0.832388	0	0	-99	0.836977	0.548	Central Agric	Central Agric	132270	Central Agric	3.2	3.2.1
1350	25.7	-20.3	29238	1350 Tota	5	0	0	0	0	0	0	0	0	0	0	0	0	0	0.298124	0	0	0	3.42843	0	0	16.1484	0.835181	0	0	2000	0.651443	0.022731	0	0	0.697988	0.023814	0.674174	0.674174	0	0.020202	100	0.677787	0.533	Central Agric	Central Agric	132270	Central Agric	3.2	3.2.1
1351	25.7	-20.1	29244	1351 Tota	5	0	0	0	0	0	0	0	0	0	0	0	0	0	0.417516	0	0	0	0	0	0	35.894	0.238625	0	0	2000	1.448	0.006495	0	0	1.45956	0.00506	1.4545	1.4545	0	0	-99	1.45956	0.347	Central Agric	Central Agric	132270	Central Agric	3.2	3.2.1
1352	25.7	-19.9	29250	1352 Tota	5	0	0	0	0	0	0	0	0	0	0	0	0	0	0	0	0	0	0	0.257481	0.11165	29.4252	0	0	1.69287	2000	1.18705	0	0	0.012466	1.20084	0.001326	1.19951	1.18705	0.012466	0.013792	9.614	1.18705	0	Central Agric	Central Agric	132270	Central Agric	3.2	3.2.1
1353	25.7	-19.7	29256	1353 Tota	5	1.13249	0	0	0	0	0	0	0	0	0	0	0	0	0	0	0	0	0	0	0.11165	0	0	0	0	2000	0	0	0	0	0.140618	0.140618	0	0	0	0.000321	100	0.08306	100	Dry North	Masame	19932.6	Northern Conservation Zone	1.3	1.3.2
1354	25.7	-19.5	29262	1354 Tota	5	0.297725	0	0	0	0	0	0	0	0	0	0	0	0	0	0	0	0	0	0	0	0	0	0	0	2000	0	0	0	0	0.187312	0.187312	0	0	0	0	-99	0.021836	100	Dry North	Masame	19932.6	Northern Conservation Zone	1.3	1.3.2
1355	25.7	-19.3	29276	1355 Tota	13	0.144623	0	0	0	0	0	0	0.433868	0	0	0	0	0	0	0	0	0	0	0	0	0	0	0	0	1000	0	0	0	0	0.040247	0.040247	0	0	0	0	-99	0.040247	100	Dry North	Masame	19932.6	Northern Conservation Zone	1.3	1.3.2
1356	25.7	-19.1	29344	1356 Tota	67	10.6115	0	0.518939	0	0	0	0	0	0.518939	0	0	0	0	0	1.6451	0	0	0	0	0	0	0	0	0	1975	0	0	0	0	2.11628	2.11628	0	0	0	0	-99	0.834945	100	Dry North	Nunga	6595.14	Northern Conservation Zone	1.3	1.3.5
1357	25.7	-18.9	29425	1357 Tota	80	0.945273	0	2.01131	0	0	0.500736	0	0.488523	3.64172	0	0	0	0	0	0	6.63135	0	0	0	0.500736	0	0	0	0	2000	0	0	0	0	17.2984	17.2984	0	0	0	0.060403	100	0.248617	100	Pandamatenga	Pandamatenga	1982.18	Northern Conservation Zone	1.4	1.4.3
1358	25.7	-18.7	29505	1358 Tota	79	0	0	3.68336	0	54.4729	0.501434	0	0	0	0	0	0	0	10.2631	3.02791	0	0	0	0	0.536909	0	0	0	0	1975	0	0	0	0	26.2223	26.2223	0	0	0	0.001565	100	1.81871	100	Pandamatenga	Pandamatenga	1982.18	Northern Conservation Zone	1.4	1.4.3
1359	25.7	-18.5	29526	1359 Tota	20	0	0	1.5099	0	5.00736	0	0	0	0	0	0	0	0	0.518939	0	6.3499	0	0	0	0	105.675	0	7.44483	0	500	17.0521	0	0.48192	0	18.5749	1.04085	17.534	17.534	0	0.225838	100	18.3491	4.442
1373	25.9	-25.1	29528	1373 Tota	1	0	0	0	0	0	0	0	0	0	0	0	0	0	0	0	0	0	0	0	0	0	0	0	0	400	0	0	0	0	0	0	0	0	0	0	-99	0	-99
1374	25.9	-24.9	29533	1374 Tota	4	0	0	0	0	0	0	0	0	0.206181	0	0	0	0	0	0	1.20935	0	0	0	0	12.4822	0	0.24187	0.383234	1600	0.629432	0	0.004893	0.003528	0.656546	0.018694	0.637852	0.634325	0.003528	0.016969	79.209	0.639578	0.821
1375	25.9	-24.7	29538	1375 Tota	4	0	0	0	0	0	0	0	0	3.64336	0	0	0	0	0	0	1.362	0	0	0	0	6.01931	0	0.206181	7.48982	1600	0.303532	0	0.004171	0.068943	0.484601	0.107954	0.376647	0.307703	0.068943	0.084081	18.004	0.40052	23.174	Kgalagadi Agric 1	Kgalagadi Agric 1	84989.3	Kgalagadi Agric 1	4.1	4.1.1
1376	25.9	-24.5	29543	1376 Tota	4	0	0	0	0	0	0	0	0	0	0	0	0	0	0	0	0	0	0	0	0	41.8451	0	12.5575	84.2568	1600	2.1101	0	0.254023	0.77558	3.1397	0	3.1397	2.36412	0.77558	0.77558	0	2.36412	0	Kgalagadi Agric 1	Kgalagadi Agric 1	84989.3	Kgalagadi Agric 1	4.1	4.1.1
1377	25.9	-24.3	29548	1377 Tota	4	0	0	0	0	0	0	0	0	0	0	0	0	0	0	0	0	0	0	0	0	20.135	0	6.71632	24.0935	1600	1.01534	0	0.135863	0.221779	1.37298	0	1.37298	1.1512	0.221779	0.221779	0	1.1512	0	Kgalagadi Agric 1	Kgalagadi Agric 1	84989.3	Kgalagadi Agric 1	4.1	4.1.1
1378	25.9	-24.1	29553	1378 Tota	4	0	0	0	0	0	0	0	0	0	0	0	0	0	0	0	0	0	0	0	0.24187	83.9221	0	12.3125	32.2028	1600	4.23189	0	0.249067	0.296425	4.77825	0.00087	4.77738	4.48096	0.296425	0.297295	0.293	4.48096	0	Kgalagadi Agric 1	Kgalagadi Agric 1	84989.3	Kgalagadi Agric 1	4.1	4.1.1
1379	25.9	-23.9	29558	1379 Tota	4	0	0	0	0	0	0	0	0	0	0	0.126426	0	0	0.252852	0	0	0	0	0	0.386105	16.0288	0	0.622127	0	1600	0.808276	0	0.012585	0	0.829103	0.008242	0.820861	0.820861	0	0.001389	100	0.827715	0.828	Kgalagadi Agric 1	Kgalagadi Agric 1	84989.3	Kgalagadi Agric 1	4.1	4.1.1
1380	25.9	-23.7	29563	1380 Tota	4	0	0	0	0	0	0	0	0	0	0	0	0	0	0	0	0	0	0	0	0.248851	28.6646	0.248851	0.660616	2.90781	1600	1.44545	0.008466	0.013363	0.026766	1.49494	0.000895	1.49405	1.46728	0.026766	0.027661	3.236	1.46728	0	Kgalagadi Agric 1	Kgalagadi Agric 1	84989.3	Kgalagadi Agric 1	4.1	4.1.1
1381	25.9	-23.5	29568	1381 Tota	4	0	0	0	0	0	0	0	0	0	0	0	0	0	1.37576	0	0	0	0	0.124425	0.52336	13.6172	0	4.47172	2.74374	1600	0.686668	0	0.090458	0.025256	0.825711	0.023329	0.802382	0.777126	0.025256	0.027745	8.971	0.797966	2.612	Kgalagadi Agric 1	Kgalagadi Agric 1	84989.3	Kgalagadi Agric 1	4.1	4.1.1
1382	25.9	-23.3	29571	1382 Tota	2	0	0	0	0	0	0	0	0	0	0	0	0	0	0.373276	0	0	0	0.487411	0	0.124425	20.5054	0.248851	0.985113	7.44331	800	2.06803	0.016932	0.039855	0.137031	2.28123	0.019384	2.26185	2.12482	0.137031	0.145106	5.565	2.13612	0.529	Central Agric	Central Agric	132270	Central Agric	3.2	3.2.1
1383	25.9	-23.1	29574	1383 Tota	2	0	0	0	0	0	0	0	0	0	0	0	0	0	0	0	0	0	0	0	0	10.6491	0.858114	1.98566	2.23966	800	1.074	0.058387	0.080335	0.041232	1.25395	0	1.25395	1.21272	0.041232	0.041232	0	1.21272	0	Central Agric	Central Agric	132270	Central Agric	3.2	3.2.1
1384	25.9	-22.9	29577	1384 Tota	2	0	0	0	0	0	0	0	0	0	0	0.404456	0	0	0.539275	0	0	0	0	0	0	4.82738	0	0	0	800	0.486855	0	0	0	0.522538	0.035682	0.486855	0.486855	0	0	-99	0.522537	6.829	Central Agric	Central Agric	132270	Central Agric	3.2	3.2.1
1385	25.9	-22.7	29580	1385 Tota	2	0	0	0	0	0	0	0	0	0	0	0	0	0	0	0	0	0	0	0	0.808914	11.0465	0.269638	0.865455	0	800	1.11407	0.018347	0.035014	0	1.17325	0.00582	1.16743	1.16743	0	0.00582	100	1.16743	0	Central Agric	Central Agric	132270	Central Agric	3.2	3.2.1
1386	25.9	-22.5	29583	1386 Tota	2	0	0	0	0	0	0	0	0	0	0	1.7831	0	0	0.269638	0	0	0	0	0	0.404457	10.1854	0.761087	0.782821	0	800	1.02723	0.051785	0.031671	0	1.20704	0.096361	1.11068	1.11068	0	0.00291	100	1.20413	7.761	Central Agric	Central Agric	132270	Central Agric	3.2	3.2.1
1387	25.9	-22.3	29586	1387 Tota	2	0	0	0	0	0	0	0	0	0	0	0	0	0	0	0	0	0	0	0	0.378365	12.0163	0	0	0	800	1.21188	0	0	0	1.2146	0.002722	1.21188	1.21188	0	0.002722	100	1.21188	0	Central Agric	Central Agric	132270	Central Agric	3.2	3.2.1
1388	25.9	-22.1	29589	1388 Tota	2	0	0	0	0	0	0	0	0	0	0	0	0	0	0.134819	0	0	0	0	0	1.07855	6.93672	0	0.108727	6.60612	800	0.699588	0	0.004399	0.121618	0.837449	0.011844	0.825605	0.703987	0.121618	0.129378	5.998	0.708071	0.577	Central Agric	Central Agric	132270	Central Agric	3.2	3.2.1
1389	25.9	-21.9	29592	1389 Tota	2	0	0	0	0	0	0	0	0	0	0	0	0	0	0	0	0	0	0	0.121082	0	3.47028	0.309187	0.412249	5.44867	800	0.349987	0.021038	0.016679	0.10031	0.489194	0.001181	0.488013	0.387704	0.10031	0.101491	1.164	0.387704	0	Central Agric	Central Agric	132270	Central Agric	3.2	3.2.1
1390	25.9	-21.7	29595	1390 Tota	2	0	0	0	0	0	0	0	0	0	0	0.103062	0	0	1.13369	0	0	0	0	0	0	1.7881	0.345225	0.309187	0	800	0.180335	0.02349	0.012509	0	0.255608	0.039275	0.216333	0.216334	0	0	-99	0.255609	15.365	Central Agric	Central Agric	132270	Central Agric	3.2	3.2.1
1391	25.9	-21.5	29598	1391 Tota	2	0	0	0	0	0	0	0	0	0.103062	0	0	0	0	0.242163	0	0	0	0	0.309187	0	12.4807	0.242163	0.721436	5.62953	800	1.25871	0.016477	0.029188	0.103639	1.42362	0.015603	1.40801	1.30437	0.103639	0.106654	2.827	1.31696	0.956	Central Agric	Central Agric	132270	Central Agric	3.2	3.2.1
1392	25.9	-21.3	29601	1392 Tota	2	0	0	0	0	0	0	0	0	0.242163	0	0	0	0	0.363245	0	0	0	0	0	0	7.17547	0	0.41225	8.9016	800	0.723666	0	0.016679	0.163878	0.927566	0.023343	0.904222	0.740345	0.163878	0.163878	0	0.763688	3.057	Central Agric	Central Agric	132270	Central Agric	3.2	3.2.1
1393	25.9	-21.1	29607	1393 Tota	5	0	0	0	0	0	0	0	0	0	0	0	0	0	0	0	0	0	0.605408	0	0	2.85982	0	0	0	2000	0.115368	0	0	0	0.118935	0.003567	0.115368	0.115368	0	0.003567	100	0.115368	0	Central Agric	Central Agric	132270	Central Agric	3.2	3.2.1
1394	25.9	-20.9	29613	1394 Tota	5	0	0	0	0	0	0	0	0	0	0	0	0	0	0	0	0	0	0	0	0	0	0	0	0	2000	0	0	0	0	0	0	0	0	0	0	-99	0	-99	Central Agric	Central Agric	132270	Central Agric	3.2	3.2.1
1395	25.9	-20.7	29619	1395 Tota	5	0	0	0	0	0	0	0	0	0	0	0	0	0	0	0	0	0	0	0	0	0	0	0	0	2000	0	0	0	0	0	0	0	0	0	0	-99	0	-99	Central Agric	Central Agric	132270	Central Agric	3.2	3.2.1
1396	25.9	-20.5	29625	1396 Tota	5	0	0	0	0	0	0	0	0	0	0	0	0	0	0	0	0	0	0	0	0	0	0	0	0	2000	0	0	0	0	0	0	0	0	0	0	-99	0	-99	Central Agric	Central Agric	132270	Central Agric	3.2	3.2.1
1397	25.9	-20.3	29631	1397 Tota	5	0	0	0	0	0	0	0	0	0	0	0	0	0	1.02812	0	0	0	0	0	0	27.625	13.3256	5.87041	0.448122	2000	1.11442	0.362676	0.095001	0.0033	2.16663	0.591232	1.5754	1.5721	0.0033	0.0033	0	1.58456	0.786	Central Agric	Central Agric	132270	Central Agric	3.2	3.2.1
1398	25.9	-20.1	29637	1398 Tota	5	0	0	0	0	0	0	0	0	0	0	0	0	0	0	0	0	0	0	0	0.148756	40.1514	0.743782	3.19302	21.8572	2000	1.61975	0.020243	0.051673	0.160956	1.85305	0.000428	1.85262	1.69167	0.160956	0.161384	0.265	1.69167	0	Central Agric	Central Agric	132270	Central Agric	3.2	3.2.1
1399	25.9	-19.9	29643	1399 Tota	5	0	0	0	0	0	0	0	0	0	0	0	0	0	0	0	0	0	0	0.109569	0.109569	102.92	1.20907	0.225716	18.7678	2000	4.15192	0.032907	0.003653	0.138205	4.32742	0.000743	4.32668	4.18848	0.138205	0.138948	0.535	4.18848	0	Central Agric	Central Agric	132270	Central Agric	3.2	3.2.1
1400	25.9	-19.7	29649	1400 Tota	5	0.112858	0	0	0	0	0	0	0	0	0	0	0	0	0	0	0	0	0	0.109569	0	20.5964	0	0	0	2000	0.830882	0	0	0	0.857973	0.027091	0.830882	0.830882	0	0.000427	100	0.839159	0.986	Dry North	Masame	19932.6	Northern Conservation Zone	1.3	1.3.2
1401	25.9	-19.5	29691	1401 Tota	41	2.93316	0	40.7184	0	0	0	0	1.6425	0	0	0	0	0	0	0	0	0	0	0	0.596348	0	0	0	0	1775	0	0	0	0	2.88414	2.88414	0	0	0	0.001934	100	2.14204	100	Dry North	Nunga	6595.14	Northern Conservation Zone	1.3	1.3.5
1402	25.9	-19.3	29772	1402 Tota	80	0	0.462709	18.9482	0	0	0	0	3.01017	2.99724	0	0	0	0	0	0	0	0	0	0	0.580095	0	0	0	0	2000	0	0	0	0	10.4809	10.4809	0	0	0	0.001669	100	0.918031	100	Dry North	Nunga	6595.14	Northern Conservation Zone	1.3	1.3.5
1403	25.9	-19.1	29853	1403 Tota	80	11.4313	0	2.32038	0	15.8458	1.09918	0	0	2.15217	0	0	0	0	0	5.85901	0	0	0	1.492	0	0	0	0	0	2000	0	0	0	0	8.55861	8.55861	0	0	0	0.00582	100	1.48786	100	Dry North	Nunga	6595.14	Northern Conservation Zone	1.3	1.3.5
1404	25.9	-18.9	29907	1404 Tota	53	2.44963	0	1.32071	0	3.67445	1.09673	0	0	0	0	0	0	0	0.986462	0	11.8285	0	0	0.576193	0	0	0	0	0	1325	0	0	0	0	10.6348	10.6348	0	0	0	0.162142	100	0.56346	100	Pandamatenga	Pandamatenga	1982.18	Northern Conservation Zone	1.4	1.4.3
1405	25.9	-18.7	29909	1405 Tota	1	0	0	0	0	0	0	0	0	0	0	0	0	0	0	0	0	0	0	0	0	0	0	0	0	25	0	0	0	0	0	0	0	0	0	0	-99	0	-99
1422	26.1	-24.7	29914	1422 Tota	4	0	0	0	0	0	0	0	0	0	0	0	0	0	0	0	1.5033	0	0	0	0	68.8363	0	3.11327	28.0867	1600	3.47117	0	0.062978	0.258536	3.80939	0.016708	3.79268	3.53415	0.258536	0.275244	6.07	3.53415	0
1423	26.1	-24.5	29919	1423 Tota	4	0	0	0	0	0	0	0	0	4.75458	0	0	0	0	3.12444	0	0	0	0	0	0	81.56	0	6.64957	12.9159	1600	4.11278	0	0.134513	0.11889	4.53464	0.168455	4.36618	4.24729	0.11889	0.11889	0	4.41575	3.815	Kgalagadi Agric 1	Kgalagadi Agric 1	84989.3	Kgalagadi Agric 1	4.1	4.1.1
1424	26.1	-24.3	29924	1424 Tota	4	0	0	0	0	0	0	0	0	0	0	0	0	0	0	0	0	0	0	0	0	71.082	0	5.26916	45.089	1600	3.58441	0	0.106589	0.415042	4.10604	0	4.10604	3.691	0.415042	0.415042	0	3.691	0	Kgalagadi Agric 1	Kgalagadi Agric 1	84989.3	Kgalagadi Agric 1	4.1	4.1.1
1425	26.1	-24.1	29929	1425 Tota	4	0	0	0	0	0	0	0	0	0	0	0	0	0	0.681485	0	0	0	0	0	0.375825	30.9403	0.543381	0.924568	10.3996	1600	1.56021	0.018486	0.018703	0.095727	1.7048	0.011675	1.69313	1.5974	0.095727	0.097079	1.393	1.60772	0.642	Kgalagadi Agric 1	Kgalagadi Agric 1	84989.3	Kgalagadi Agric 1	4.1	4.1.1
1426	26.1	-23.9	29934	1426 Tota	4	0	0	0	0	0	0	0	0	0	0	0	0	0	0.651054	0	0	0	0	0	0	35.557	0	0.537777	3.64965	1600	1.79301	0	0.010879	0.033595	1.84735	0.009862	1.83748	1.80389	0.033595	0.033595	0	1.81375	0.544	Kgalagadi Agric 1	Kgalagadi Agric 1	84989.3	Kgalagadi Agric 1	4.1	4.1.1
1427	26.1	-23.7	29939	1427 Tota	4	0	0	0	0	0	0	0	0	0	0	0	0	0	0.121655	0	0	0	0	0	0	28.4328	0	1.12062	0	1600	1.43376	0	0.022669	0	1.45827	0.001843	1.45643	1.45643	0	0	-99	1.45827	0.126	Kgalagadi Agric 1	Kgalagadi Agric 1	84989.3	Kgalagadi Agric 1	4.1	4.1.1
1428	26.1	-23.5	29943	1428 Tota	3	0	0	0	0	0	0	0	0	0	0	1.21202	0	0	0	0	0	0	0	0.121202	0.242404	29.6996	0	0.728119	1.45443	1200	1.99686	0	0.019639	0.017851	2.07495	0.040596	2.03435	2.0165	0.017851	0.019802	9.853	2.05514	1.88	Central Agric	Central Agric	132270	Central Agric	3.2	3.2.1
1429	26.1	-23.3	29946	1429 Tota	2	0	0	0	0	0	0	0	0	0	0	0	0	0	0.971882	0	0	0	0	0	0.484808	16.6337	0	0.970072	0	800	1.67755	0	0.039247	0	1.74973	0.032932	1.7168	1.7168	0	0.003488	100	1.74625	1.686	Central Agric	Central Agric	132270	Central Agric	3.2	3.2.1
1430	26.1	-23.1	29949	1430 Tota	2	0	0	0	0	0	0	0	0	0	0	0	0	0	0.121202	0	0	0	0	0.242404	0.242404	5.7033	0	1.5779	0	800	0.575194	0	0.063838	0	0.646812	0.00778	0.639032	0.639032	0	0.004108	100	0.642704	0.571	Central Agric	Central Agric	132270	Central Agric	3.2	3.2.1
1431	26.1	-22.9	29952	1431 Tota	2	0	0	0	0	0	0	0	0	0	0	0.809034	0	0	0.890972	0	0	0	0.216777	0.108389	0.943873	19.0807	0	0.325166	0	800	1.92434	0	0.013155	0	2.01423	0.076728	1.9375	1.9375	0	0.011041	100	2.00319	3.279	Central Agric	Central Agric	132270	Central Agric	3.2	3.2.1
1432	26.1	-22.7	29955	1432 Tota	2	0	0	0	0	0	0	0	0	0.108389	0	0.325166	0	0	0.134839	0	0	0	0.325166	0	1.02581	10.2897	0.108389	2.02258	1.62583	800	1.03775	0.007375	0.081829	0.029931	1.19421	0.03733	1.15688	1.12695	0.029931	0.042101	28.907	1.15211	2.184	Central Agric	Central Agric	132270	Central Agric	3.2	3.2.1
1433	26.1	-22.5	29958	1433 Tota	2	0	0	0	0	0	0	0	0	0	0	0	0	0	0.216777	0	0	0	0.650332	0	0.917423	20.9202	0	0.975497	0	800	2.10986	0	0.039466	0	2.17207	0.022748	2.14932	2.14932	0	0.01618	100	2.15589	0.305	Central Agric	Central Agric	132270	Central Agric	3.2	3.2.1
1434	26.1	-22.3	29961	1434 Tota	2	0	0	0	0	0	0	0	0	0.108389	0	0.378067	0	0	0	0	0	0	0.108389	0.216778	0.621294	4.59229	0.108389	0	0	800	0.463145	0.007375	0	0	0.502305	0.031785	0.47052	0.47052	0	0.00818	100	0.494125	4.777	Central Agric	Central Agric	132270	Central Agric	3.2	3.2.1
1435	26.1	-22.1	29964	1435 Tota	2	0	0	0	0	0	0	0	0	2.05938	0	0	0	0	0.108389	0	0	0	0.433555	0.269678	1.89034	12.9595	0.108389	2.88969	3.64065	800	1.307	0.007375	0.11691	0.067024	1.62914	0.130828	1.49831	1.43129	0.067024	0.08964	25.23	1.5395	7.029	Central Agric	Central Agric	132270	Central Agric	3.2	3.2.1
1436	26.1	-21.9	29967	1436 Tota	2	0	0	0	0	0	0	0	0	0	0	1.33272	0	0	0.102517	0	0	0	0	0	0	14.8852	0	0.587327	0	800	1.50121	0	0.023762	0	1.59182	0.066847	1.52498	1.52498	0	0	-99	1.59182	4.199	Central Agric	Central Agric	132270	Central Agric	3.2	3.2.1
1437	26.1	-21.7	29970	1437 Tota	2	0	0	0	0	0	0	0	0	0	0	0.820138	0	0	0.48481	0	0	0	0	0.102517	0.121202	4.02695	0	0.242405	0	800	0.40613	0	0.009807	0	0.471722	0.055785	0.415937	0.415937	0	0.001872	100	0.46985	11.475	Central Agric	Central Agric	132270	Central Agric	3.2	3.2.1
1438	26.1	-21.5	29973	1438 Tota	2	0	0	0	0	0	0	0	0	0	0	0	0	0	1.04386	0	0	0	0	0.447438	0	6.19951	0	1.31454	0	800	0.625238	0	0.053183	0	0.714409	0.035988	0.678421	0.678421	0	0.004363	100	0.710045	4.454	Central Agric	Central Agric	132270	Central Agric	3.2	3.2.1
1439	26.1	-21.3	29976	1439 Tota	2	0	0	0	0	0	0	0	0	0	0	0	0	0	0.587327	0	0	0	0	0.121202	0	3.27246	0	0.606012	0	800	0.330037	0	0.024518	0	0.373531	0.018975	0.354555	0.354555	0	0.001182	100	0.372349	4.779	Central Agric	Central Agric	132270	Central Agric	3.2	3.2.1
1440	26.1	-21.1	29983	1440 Tota	6	0	0	0	0	0	0	0	0	0	0	0	0	0	0	0	0	0	0	0	0	5.57531	0	0.102517	0	1800	0.249905	0	0.001843	0	0.251748	0	0.251748	0.251748	0	0	-99	0.251748	0	Central Agric	Central Agric	132270	Central Agric	3.2	3.2.1
1441	26.1	-20.9	29992	1441 Tota	8	0	0	0	0	0	0	0	0	0	0	0	0	0	0	0	0	0	0	0	0	7.44472	0	0	0	2000	0.300328	0	0	0	0.300328	0	0.300328	0.300328	0	0	-99	0.300328	0	Central Agric	Central Agric	132270	Central Agric	3.2	3.2.1
1442	26.1	-20.7	30001	1442 Tota	8	0	0	0	0	0	0	0	0	0	0	0	0	0	0.656398	0	0	0	0	0	0	13.3011	0	0.263917	0	2000	0.536581	0	0.004271	0	0.548807	0.007954	0.540852	0.540852	0	0	-99	0.548806	1.449	Central Agric	Central Agric	132270	Central Agric	3.2	3.2.1
1443	26.1	-20.5	30010	1443 Tota	8	0	0	0	0	0	0	4.35672	0	0	0	0	0	0	0.131958	0	0	0	0	0	0	0	0	0	0	2000	0	0	0	0	0.104243	0.104243	0	0	0	0	-99	0.104243	100	Central Agric	Central Agric	132270	Central Agric	3.2	3.2.1
1444	26.1	-20.3	30019	1444 Tota	8	0	0	0	0	0	0	0	0	0	0	0.897308	0	0	0.595578	0	0	0	0.311803	0	0	6.39834	0	0	0	2000	0.258116	0	0	0	0.284338	0.026221	0.258116	0.258116	0	0.001837	100	0.2825	8.632	Central Agric	Central Agric	132270	Central Agric	3.2	3.2.1
1445	26.1	-20.1	30028	1445 Tota	8	0	0	0	0	0	0	0	0	0	0	0	0	0	0.968201	0	0	0	0	0	0	10.6643	0	0.150741	0	2000	0.430209	0	0.002439	0	0.444381	0.011733	0.432648	0.432648	0	0	-99	0.444381	2.64	Central Agric	Central Agric	132270	Central Agric	3.2	3.2.1
1446	26.1	-19.9	30045	1446 Tota	16	0	0	0	0	0	0	0	0	0	0	0	0	0	0.355969	0	0	0	0	0.115392	0	91.0172	0.25947	0.692354	158.31	1900	3.86499	0.007434	0.011794	1.22714	7.88308	2.77172	5.11136	3.88421	1.22714	1.22762	0.039	3.88876	0.117	Central Agric	Central Agric	132270	Central Agric	3.2	3.2.1
1447	26.1	-19.7	30101	1447 Tota	55	22.6495	0	0	0	0	0	1.66441	1.14932	6.96592	0	0	0	0	15.4255	0.595578	0	0	0	0.414912	1.07027	0	0	0	0	1750	0	0	0	0	27.9648	27.9648	0	0	0	0.00537	100	2.35405	100	Dry North	Nunga	6595.14	Northern Conservation Zone	1.3	1.3.5
1448	26.1	-19.5	30169	1448 Tota	67	16.1314	0.592517	0	0	0	0	0	3.20367	4.78379	0	0	0	0	0	0.830552	0	0	0	0.415276	0	0	0	0	0	1675	0	0	0	0	9.67815	9.67815	0	0	0	0.001934	100	1.65719	100	Dry North	Nunga	6595.14	Northern Conservation Zone	1.3	1.3.5
1449	26.1	-19.3	30207	1449 Tota	37	11.5559	4.74014	0.612409	0	0	0	0	0.612409	1.66441	0	0	0	0	0	1.39128	0	0	0	0	0.414912	0	0	0	0	925	0	0	0	0	34.3861	34.3861	0	0	0	0.002582	100	2.52776	100
1469	26.3	-24.7	30212	1469 Tota	4	0	0	0	0	0	0	0	0	0	0	0	0	0	0	0	0	0	0	0	0	1.34581	0	0.492078	0	1600	0.067865	0	0.009954	0	0.077819	0	0.077819	0.077819	0	0	-99	0.077819	0
1470	26.3	-24.5	30217	1470 Tota	4	0	0	0	0	0	0	0	0	0	0	0	0	0	0	0	0	0	0	0	0	66.7495	0.482211	3.12526	45.2362	1600	3.36594	0.016405	0.06322	0.416397	3.86196	0	3.86196	3.44556	0.416397	0.416397	0	3.44557	0	Kgalagadi Agric 1	Kgalagadi Agric 1	84989.3	Kgalagadi Agric 1	4.1	4.1.1
1471	26.3	-24.3	30222	1471 Tota	4	0	0	0	0	0	0	0	0	0	0	0	0	0	0	0	0.908152	0	0	0	0.241106	65.7211	0	10.8441	72.1418	1600	3.31408	0	0.219364	0.664062	4.20847	0.010961	4.1975	3.53344	0.664062	0.675023	1.624	3.53344	0	Kgalagadi Agric 1	Kgalagadi Agric 1	84989.3	Kgalagadi Agric 1	4.1	4.1.1
1472	26.3	-24.1	30227	1472 Tota	4	0	0	0	0	0	0	0.196831	0	0.361658	0	0	0	0	0.511625	0	0	0	0	0	0.49725	50.587	0.492078	5.70531	12.0478	1600	2.55092	0.016741	0.115412	0.110899	2.81852	0.024549	2.79397	2.68307	0.110899	0.112688	1.588	2.70583	0.841	Kgalagadi Agric 1	Kgalagadi Agric 1	84989.3	Kgalagadi Agric 1	4.1	4.1.1
1473	26.3	-23.9	30232	1473 Tota	4	0	0	0	0	0	0	0	0	0	0	0	0	0	0.961474	0	0	0	0	0	0.1251	30.7063	0	2.37875	4.38814	1600	1.54841	0	0.048119	0.040393	1.65193	0.015014	1.63692	1.59653	0.040393	0.040843	1.102	1.61109	0.904	Kgalagadi Agric 1	Kgalagadi Agric 1	84989.3	Kgalagadi Agric 1	4.1	4.1.1
1474	26.3	-23.7	30237	1474 Tota	4	0	0	0	0	0	0	0	0	0	0	0	0	0	0	0	0	0	0	0	0	19.3652	0	0.939215	0	1600	0.976515	0	0.018999	0	0.995515	0	0.995515	0.995514	0	0	-99	0.995514	0	Central Agric	Central Agric	132270	Central Agric	3.2	3.2.1
1475	26.3	-23.5	30240	1475 Tota	2	0	0	0	0	0	0	0	0	0	0	0	0	0	1.01585	0	0	0	0	0	0	28.2633	0.221214	1.94147	1.10607	800	2.85043	0.015052	0.078547	0.020363	2.99517	0.030776	2.96439	2.94403	0.020363	0.020363	0	2.97481	1.035	Central Agric	Central Agric	132270	Central Agric	3.2	3.2.1
1476	26.3	-23.3	30243	1476 Tota	2	0	0	0	0	0	0	0	0	0	0	0.221214	0	0	1.45148	0	0	0	0	0	0.110607	21.5676	0	2.69345	0.995462	800	2.17515	0	0.108971	0.018326	2.3578	0.05535	2.30245	2.28412	0.018326	0.019122	4.163	2.33868	2.333	Central Agric	Central Agric	132270	Central Agric	3.2	3.2.1
1477	26.3	-23.1	30246	1477 Tota	2	0	0	0	0	0	0	0	0	0	0	0	0	0	0	0	0	0	0	0	0	18.397	0	1.01585	3.42013	800	1.85539	0	0.041099	0.062964	1.95945	0	1.95945	1.89649	0.062964	0.062964	0	1.89649	0	Central Agric	Central Agric	132270	Central Agric	3.2	3.2.1
1478	26.3	-22.9	30249	1478 Tota	2	0	0	0	0	0	0	0	0	0	0	0	0	0	0	0	3.14026	0	0	0.510978	0.120779	22.4205	0.255489	3.72089	2.17166	800	2.26117	0.017384	0.150538	0.03998	2.54473	0.075655	2.46907	2.42909	0.03998	0.115635	65.426	2.42909	0	Central Agric	Central Agric	132270	Central Agric	3.2	3.2.1
1479	26.3	-22.7	30252	1479 Tota	2	0	0	0	0	0	0	0	0	0	0	0	0	0	0	0	1.20779	0	0	0	0.483116	12.9535	0.127745	0.617827	6.56387	800	1.30639	0.008692	0.024996	0.12084	1.49124	0.030323	1.46092	1.34008	0.12084	0.151163	20.06	1.34008	0	Central Agric	Central Agric	132270	Central Agric	3.2	3.2.1
1480	26.3	-22.5	30255	1480 Tota	2	0	0	0	0	0	0	0	0	0	0	0	0	0	0	0	0.483116	0	0	0.497048	1.47025	14.2843	0.120779	1.40519	1.20779	800	1.44061	0.008218	0.056851	0.022235	1.55408	0.026164	1.52791	1.50568	0.022235	0.048399	54.059	1.50568	0	Central Agric	Central Agric	132270	Central Agric	3.2	3.2.1
1481	26.3	-22.3	30258	1481 Tota	2	0	0	0	0	0	0	0	0	0	0	0	0	0	0.369303	0	0.483117	0	0	0.369303	0.483116	19.6635	0	1.13577	3.62338	800	1.98312	0	0.045951	0.066706	2.12478	0.029004	2.09577	2.02907	0.066706	0.084522	21.079	2.04026	0.548	Central Agric	Central Agric	132270	Central Agric	3.2	3.2.1
1482	26.3	-22.1	30261	1482 Tota	2	0	0	0	0	0	0	0	0	0	0	0	0	0	0.376268	0	0	0	0	0.120779	0.248524	2.27851	1.66068	0.120779	0	800	0.229794	0.112995	0.004886	0	0.36204	0.014365	0.347675	0.347675	0	0.002966	100	0.359074	3.175	Central Agric	Central Agric	132270	Central Agric	3.2	3.2.1
1483	26.3	-21.9	30264	1483 Tota	2	0	0	0	0	0	0	0	0	0.102238	0	0	0	0	0.102238	0	0	0	0	0	0.817694	8.76504	0	1.25215	0.306713	800	0.883979	0	0.050659	0.005647	0.954474	0.014189	0.940285	0.934638	0.005647	0.01153	51.023	0.942945	0.881	Central Agric	Central Agric	132270	Central Agric	3.2	3.2.1
1484	26.3	-21.7	30267	1484 Tota	2	0	0	0	0	0	0	0	0	0	0	3.42402	0	0	0.638723	0	0	0	0	0	0.945438	7.10499	0	0.664439	0	800	0.716558	0	0.026882	0	0.933356	0.189917	0.74344	0.74344	0	0.006802	100	0.926555	19.763	Central Agric	Central Agric	132270	Central Agric	3.2	3.2.1
1485	26.3	-21.5	30270	1485 Tota	2	0	0	0	0	0	0	0	0	0	0	4.59881	0	0	1.63559	0	0	0	0	0	0.229983	18.3482	0.204475	0.255489	5.2137	800	1.85047	0.013913	0.010336	0.095984	2.24186	0.271158	1.9707	1.87472	0.095984	0.097639	1.695	2.14422	12.569	Central Agric	Central Agric	132270	Central Agric	3.2	3.2.1
1486	26.3	-21.3	30273	1486 Tota	2	0	0	0	0	0	0	0	0	0	0	0	0	0	0	0	0	0	0	0	0	3.60298	0.383234	0.970943	5.3151	800	0.363371	0.026076	0.039282	0.09785	0.52658	0	0.52658	0.428729	0.09785	0.09785	0	0.428729	0	Central Agric	Central Agric	132270	Central Agric	3.2	3.2.1
1487	26.3	-21.1	30279	1487 Tota	5	0	0	0	0	0	0	0	0	0	0	0	0	0	0	0	0	0	0	0	0	28.6158	0	0.715454	3.83234	2000	1.1544	0	0.011578	0.028221	1.19419	0	1.19419	1.16597	0.028221	0.028221	0	1.16597	0	Central Agric	Central Agric	132270	Central Agric	3.2	3.2.1
1488	26.3	-20.9	30285	1488 Tota	5	0	0	0	0	0	0	0	0	0	0	0	0	0	0	0	0	0	0	0	0.299724	2.48092	0	0.151391	0	2000	0.100083	0	0.00245	0	0.103396	0.000863	0.102533	0.102533	0	0.000863	100	0.102533	0	Central Agric	Central Agric	132270	Central Agric	3.2	3.2.1
1489	26.3	-20.7	30291	1489 Tota	5	0	0	0	0	0	0	0	0	0	0	0	0	0	0.454172	0.133059	0	0	0	0.104148	0	16.1257	0	1.98497	0	2000	0.650531	0	0.032123	0	0.689747	0.007093	0.682654	0.682654	0	0.000406	100	0.689341	0.97	Central Agric	Central Agric	132270	Central Agric	3.2	3.2.1
1490	26.3	-20.5	30297	1490 Tota	5	0	0	0	0	0	0	0	0	0	0	0	0	0	0.416594	0	0	0	0	0.104148	0	46.9456	0	0.766214	11.3912	2000	1.89384	0	0.0124	0.083885	1.99558	0.005455	1.99012	1.90624	0.083885	0.084291	0.482	1.91129	0.264	Central Agric	Central Agric	132270	Central Agric	3.2	3.2.1
1491	26.3	-20.3	30303	1491 Tota	5	0	0	0	0	0	0	0	0	0.208297	0	0	0	0	0.57536	0	0.605563	0	3.94966	0	0	56.8902	1.50779	1.5893	0	2000	2.29502	0.041037	0.02572	0	2.40165	0.039875	2.36177	2.36177	0	0.028657	100	2.37299	0.473	Central Agric	Central Agric	132270	Central Agric	3.2	3.2.1
1492	26.3	-20.1	30309	1492 Tota	5	0	0	0	0	0	0	0	0	0.74931	0	0	0	0	0.141323	0	0	0	0	0	0.133059	40.3383	0	0	2.72504	2000	1.62729	0	0	0.020067	1.66473	0.017367	1.64736	1.62729	0.020067	0.02045	1.873	1.64428	1.033	Central Agric	Central Agric	132270	Central Agric	3.2	3.2.1
1493	26.3	-19.9	30390	1493 Tota	80	9.00745	140.859	0	0	10.3104	0	0	9.5492	0	0	0	0	0	3.10391	0.606073	0	0	0	0	0.569732	27.0039	0	0	0	2000	1.08937	0	0	0	18.4315	17.3421	1.08937	1.08937	0	0.00164	100	9.32604	88.319	Central Agric	Central Agric	132270	Central Agric	3.2	3.2.1
1494	26.3	-19.7	30463	1494 Tota	72	34.2552	9.97451	0.606073	0	27.4577	0	0	3.26938	6.90323	0	0	0	0	0.830303	0.606073	0	0	0	0	0.417125	0	0	0	0	1800	0	0	0	0	79.0506	79.0506	0	0	0	0.001334	100	4.45646	100	Dry North	Nunga	6595.14	Northern Conservation Zone	1.3	1.3.5
1495	26.3	-19.5	30468	1495 Tota	4	1.19372	0	0	0	0	0	0	0	0	0	0	0	0	0	0	0	0	0	0	0	0	0	0	0	100	0	0	0	0	16.7292	16.7292	0	0	0	0	-99	1.75102	100
1516	26.5	-24.7	30470	1516 Tota	1	0	0	0	0	0	0	0	0	0.361658	0	0	0	0	0	0.241105	0	0	0	0	0	0	0	0	0	400	0	0	0	0	0.047573	0.047573	0	0	0	0	-99	0.047573	100
1517	26.5	-24.5	30475	1517 Tota	4	0	0	0.482211	0	0.48221	0	0	0	3.44842	0	0	0	0	0.843868	2.04939	19.5897	0	0	0.098184	0.120553	44.7131	0	3.43325	3.73097	1600	2.25472	0	0.069451	0.034343	2.74139	0.382877	2.35852	2.32417	0.034343	0.25298	86.425	2.48841	6.6
1518	26.5	-24.3	30480	1518 Tota	4	0	0	0	0	0	0	0	0	0.387461	0	0	0	0	0.775957	0.602764	0	0	0	0	0.482212	39.0638	0.241105	1.43227	0	1600	1.96985	0.008203	0.028973	0	2.03708	0.030059	2.00703	2.00703	0	0.001735	100	2.03535	1.392	Kgalagadi Agric 1	Kgalagadi Agric 1	84989.3	Kgalagadi Agric 1	4.1	4.1.1
1519	26.5	-24.1	30485	1519 Tota	4	0	0	0	0	0	0	0	0	2.29553	0	0	0	0	0.637168	0	0.796259	0	0	0.241106	0.602763	56.1593	0.236973	6.35835	12.3747	1600	2.83191	0.008062	0.128622	0.113909	3.16283	0.080326	3.0825	2.96859	0.113909	0.126103	9.67	3.03673	2.244	Kgalagadi Agric 1	Kgalagadi Agric 1	84989.3	Kgalagadi Agric 1	4.1	4.1.1
1520	26.5	-23.9	30490	1520 Tota	4	0	0	0	0	0	0	0	0	1.13235	0	0	0	0	0.12925	0	0	0	0	0	0	9.29591	0	1.11285	0	1600	0.46876	0	0.022512	0	0.522076	0.030805	0.491271	0.491272	0	0	-99	0.522077	5.9	Kgalagadi Agric 1	Kgalagadi Agric 1	84989.3	Kgalagadi Agric 1	4.1	4.1.1
1521	26.5	-23.7	30493	1521 Tota	2	0	0	0	0	0	0	0	0	0	0	0	0	0	0	0	1.35071	0	0	0	0.114058	8.63494	0	0.449035	2.92593	800	0.870858	0	0.018167	0.053866	0.973736	0.030845	0.942891	0.889025	0.053866	0.084711	36.412	0.889025	0	Central Agric	Central Agric	132270	Central Agric	3.2	3.2.1
1522	26.5	-23.5	30496	1522 Tota	2	0	0	0	0	0	0	0	0	0.22092	0	0	0	0	1.87782	0	6.04759	0	0	0.228116	0.798404	17.76	0	2.00627	1.67849	800	1.79114	0	0.081169	0.030901	2.11376	0.210544	1.90321	1.87231	0.030901	0.173298	82.169	1.94046	3.512	Central Agric	Central Agric	132270	Central Agric	3.2	3.2.1
1523	26.5	-23.3	30499	1523 Tota	2	0	0	0	0	0	0	0	0	0	0	0	0	0	0.22092	0	0.456231	0	0	0	0.456232	22.8253	0.456231	1.43598	10.0242	800	2.30199	0.031043	0.058096	0.184544	2.59579	0.020117	2.57568	2.39113	0.184544	0.197968	6.781	2.39783	0.279	Central Agric	Central Agric	132270	Central Agric	3.2	3.2.1
1524	26.5	-23.1	30502	1524 Tota	2	0	0	0	0	0	0	0	0	0	0	0	0	0	0	0	0	0	0	0	0	25.1054	0	2.33405	21.6189	800	2.53195	0	0.09443	0.398001	3.02438	0	3.02438	2.62638	0.398001	0.398001	0	2.62638	0	Central Agric	Central Agric	132270	Central Agric	3.2	3.2.1
1525	26.5	-22.9	30505	1525 Tota	2	0	0	0	0	0	0	0	0	0	0	0	0	0	0	0	2.71646	0	0	0	0	6.29725	0	0.493903	6.79116	800	0.635096	0	0.019982	0.125025	0.840486	0.060383	0.780103	0.655078	0.125025	0.185408	32.568	0.655078	0	Central Agric	Central Agric	132270	Central Agric	3.2	3.2.1
1526	26.5	-22.7	30508	1526 Tota	2	0	0	0	0	0	0	0	0	0	0	0	0	0	0	0	0	0	0	0.246952	0	5.66312	0	2.92959	3.17227	800	0.571142	0	0.118524	0.058401	0.750476	0.002408	0.748068	0.689666	0.058401	0.060809	3.96	0.689666	0	Central Agric	Central Agric	132270	Central Agric	3.2	3.2.1
1527	26.5	-22.5	30511	1527 Tota	2	0	0	0	0	0	0	0	0	0	0	0	0	0	0.255489	0	0	0	0	0	0	24.7306	0	3.12958	2.76769	800	2.49415	0	0.126615	0.050953	2.67946	0.00774	2.67172	2.62076	0.050953	0.050953	0	2.6285	0.294	Central Agric	Central Agric	132270	Central Agric	3.2	3.2.1
1528	26.5	-22.3	30514	1528 Tota	2	0	0	0	0	0	0	0	0	0	0	0	0	0	0	0	0	0	0	0	0.50671	7.84332	0	0	0	800	0.791021	0	0	0	0.794667	0.003646	0.791021	0.791021	0	0.003646	100	0.791021	0	Central Agric	Central Agric	132270	Central Agric	3.2	3.2.1
1529	26.5	-22.1	30517	1529 Tota	2	0	0	0	0	0	0	0	0	0	0	0	0	0	0	0	0	0	0	0.255489	0	18.4537	0	7.56222	0	800	1.86111	0	0.30595	0	2.16955	0.002491	2.16706	2.16706	0	0.002491	100	2.16706	0	Central Agric	Central Agric	132270	Central Agric	3.2	3.2.1
1530	26.5	-21.9	30520	1530 Tota	2	0	0	0	0	0	0	0	0	0	0	0	0	0	0.203104	0	0	0	0	0.101552	0.101552	44.2933	0	5.58169	3.98306	800	4.4671	0	0.225822	0.073328	4.77413	0.007874	4.76625	4.69292	0.073328	0.075049	2.293	4.69908	0.131	Central Agric	Central Agric	132270	Central Agric	3.2	3.2.1
1531	26.5	-21.7	30523	1531 Tota	2	0	0	0	0	0	0	0	0	0.710862	0	0	0	0	1.01874	0	0	0	0	0	0.913968	18.9655	1.40519	2.60406	1.01552	800	1.91272	0.095611	0.105354	0.018696	2.20604	0.073658	2.13238	2.11369	0.018696	0.025272	26.021	2.18077	3.076	Central Agric	Central Agric	132270	Central Agric	3.2	3.2.1
1532	26.5	-21.5	30526	1532 Tota	2	0	0	0	0	0	0	0	0	0	0	0	0	0	1.21862	0	0	0	0	0	0.127745	10.6524	0	2.40096	2.60406	800	1.07433	0	0.097137	0.04794	1.25724	0.037838	1.2194	1.17146	0.04794	0.048859	1.881	1.20838	3.055	Central Agric	Central Agric	132270	Central Agric	3.2	3.2.1
1533	26.5	-21.3	30529	1533 Tota	2	0	0	0	0	0	0	0	0	0	0	0	0	0	0	0	0	0	0	0	0.101552	6.09633	0	0	0.812414	800	0.614832	0	0	0.014956	0.630519	0.000731	0.629788	0.614832	0.014956	0.015687	4.66	0.614832	0	Central Agric	Central Agric	132270	Central Agric	3.2	3.2.1
1534	26.5	-21.1	30532	1534 Tota	2	0	0	0	0	0	0	0	0	0	0	0	0	0	0	0	0	0	0	0.101552	0.203104	21.1899	0	0.383234	3.75741	800	2.13707	0	0.015505	0.069174	2.2242	0.002452	2.22174	2.15257	0.069174	0.071626	3.423	2.15257	0	Central Agric	Central Agric	132270	Central Agric	3.2	3.2.1
1535	26.5	-20.9	30535	1535 Tota	2	0	0	0	0	0	0	0	0	0	0	0	0	0	0	0	0	0	0	0	0	8.89943	0	0	0	800	0.897533	0	0	0	0.897533	0	0.897533	0.897533	0	0	-99	0.897533	0	Central Agric	Central Agric	132270	Central Agric	3.2	3.2.1
1536	26.5	-20.7	30538	1536 Tota	2	0	0	0	0	0	0	0	0	0	0	0	0	0	0	0	0	0	0	0	0	3.18628	0	0	0	800	0.321346	0	0	0	0.321346	0	0.321346	0.321346	0	0	-99	0.321346	0	Central Agric	Central Agric	132270	Central Agric	3.2	3.2.1
1537	26.5	-20.5	30541	1537 Tota	2	0	0	0	0	0	0	0	0	0	0	0	0	0	0	0	0	0	0	0	0	16.0943	0	0	0	800	1.62316	0	0	0	1.62316	0	1.62316	1.62316	0	0	-99	1.62316	0	Central Agric	Central Agric	132270	Central Agric	3.2	3.2.1
1538	26.5	-20.3	30558	1538 Tota	16	0	0	0	0	0	0	0	0	0	0	0	0	0	0	0	0	0	0	0	0	0	0	0	0	775	0	0	0	0	0.28469	0.28469	0	0	0	0	-99	0	-99	Central Agric	Central Agric	132270	Central Agric	3.2	3.2.1
1539	26.5	-20.1	30636	1539 Tota	77	0	0	0	0	0	0	0	0	0	0	0	0	0	1.08615	0	0	0	0	0	1.06397	196.321	0	0.567575	43.4813	1925	8.22839	0	0.009543	0.33267	11.2429	2.67226	8.5706	8.23793	0.33267	0.335851	0.947	8.25161	0.166	Central Agric	Central Agric	132270	Central Agric	3.2	3.2.1
1540	26.5	-19.9	30717	1540 Tota	80	0	0	0	0	0	0	0	0	1.72598	0	0	0	0	0	0	0	0	0	0	0	296.384	0	4.52977	55.2668	2000	11.9565	0	0.073306	0.406983	19.3188	6.88206	12.4368	12.0298	0.406983	0.406983	0	12.065	0.292	Central Agric	Central Agric	132270	Central Agric	3.2	3.2.1
1541	26.5	-19.7	30732	1541 Tota	14	0	0	0	0	0	0	0	0	3.00442	0	0	0	0	8.41472	0	0	0	0	0	0	5.54251	0	0	0	350	1.27766	0	0	0	46.9121	45.6344	1.27766	1.27766	0	0	-99	2.21026	42.194
1565	26.7	-24.3	30737	1565 Tota	4	0	0	0	0	0	0	0	0	0	0	0	0	0	0.394813	0	6.18002	0	0	0.135127	0	52.5212	0	1.63445	8.17043	1600	2.64846	0	0.033063	0.075208	2.83394	0.077212	2.75673	2.68152	0.075208	0.144553	47.972	2.6875	0.223	Kgalagadi Agric 1	Kgalagadi Agric 1	84989.3	Kgalagadi Agric 1	4.1	4.1.1
1566	26.7	-24.1	30742	1566 Tota	4	0	0	0	0	0	0	0.12456	0	2.27019	0	0	0	0	1.81591	0.878237	9.09716	0	0	0	0.519374	39.8965	0	2.53263	0	1600	2.01184	0	0.051232	0	2.26482	0.201747	2.06307	2.06307	0	0.102976	100	2.16184	4.569	Kgalagadi Agric 1	Kgalagadi Agric 1	84989.3	Kgalagadi Agric 1	4.1	4.1.1
1567	26.7	-23.9	30747	1567 Tota	4	0	0	0	0	0	0	5.73195	0	0.256942	0	0.117913	0	0	0	0	0.915237	0	0	0	0.256942	17.567	0.256942	4.64811	0	1600	0.885839	0.008741	0.094026	0	1.17787	0.189267	0.988607	0.988606	0	0.011096	100	1.16678	15.27	Central Agric	Central Agric	132270	Central Agric	3.2	3.2.1
1568	26.7	-23.7	30750	1568 Tota	2	0	0	0	0	0	0	0	0	0	0	0	0	0	0.128471	0	0	0	0	0	0.513884	17.7273	0	0.256942	2.35826	800	1.78785	0	0.010395	0.043415	1.84925	0.007589	1.84166	1.79824	0.043415	0.047112	7.847	1.80214	0.216	Central Agric	Central Agric	132270	Central Agric	3.2	3.2.1
1569	26.7	-23.5	30753	1569 Tota	2	0	0	0	0	0	0	0	0	0.128471	0	0	0	0	0.385413	0	0	0	0	0	0.128471	10.2654	0	1.12457	1.54165	800	1.0353	0	0.045497	0.028382	1.12832	0.019146	1.10918	1.08079	0.028382	0.029306	3.153	1.09902	1.658	Central Agric	Central Agric	132270	Central Agric	3.2	3.2.1
1570	26.7	-23.3	30756	1570 Tota	2	0	0	0	0	0	0	0	0	0	0	0	0	0	0.707478	0	0	0	0	0	0.117913	23.8042	0	1.62789	6.98499	800	2.40072	0	0.065861	0.128593	2.61746	0.022282	2.59518	2.46658	0.128593	0.129441	0.655	2.48802	0.861	Central Agric	Central Agric	132270	Central Agric	3.2	3.2.1
1571	26.7	-23.1	30759	1571 Tota	2	0	0	0	0	0	0	0	0	0	0	0	0	0	0	0	0	0	0	0	0	36.0584	0	6.31096	29.6998	800	3.63659	0	0.255327	0.54677	4.43869	0	4.43869	3.89192	0.54677	0.54677	0	3.89192	0	Central Agric	Central Agric	132270	Central Agric	3.2	3.2.1
1572	26.7	-22.9	30762	1572 Tota	2	0	0	0	0	0	0	0	0	0.339017	0	0	0	0	0	0	0.678034	0	0	0	0	6.66734	0	1.24306	0	800	0.67242	0	0.050291	0	0.755056	0.032345	0.722711	0.722711	0	0.015072	100	0.739984	2.334	Central Agric	Central Agric	132270	Central Agric	3.2	3.2.1
1573	26.7	-22.7	30765	1573 Tota	2	0	0	0	0	0	0	0	0	0	0	0	0	0	0	0	0	0	0	0	0	23.1709	0	2.04391	9.91989	800	2.33685	0	0.082692	0.182624	2.60217	0	2.60217	2.41955	0.182624	0.182624	0	2.41955	0	Central Agric	Central Agric	132270	Central Agric	3.2	3.2.1
1574	26.7	-22.5	30768	1574 Tota	2	0	0	0	0	0	0	0	0	0	0	0	0	0	0.255489	0	0	0	0	0	0	45.0154	0.255489	35.3656	6.64272	800	4.53993	0.017384	1.43081	0.122292	6.11816	0.00774	6.11042	5.98812	0.122292	0.122292	0	5.99586	0.129	Central Agric	Central Agric	132270	Central Agric	3.2	3.2.1
1575	26.7	-22.3	30771	1575 Tota	2	0	0	0.339017	0	0	0	0	0.240751	0.339017	0	0	0	0	0	0	3.39017	0	0	0	0.368496	10.1704	0	6.42654	12.799	800	1.02572	0	0.260003	0.235629	1.66418	0.142827	1.52135	1.28572	0.235629	0.313639	24.873	1.35054	4.799	Central Agric	Central Agric	132270	Central Agric	3.2	3.2.1
1576	26.7	-22.1	30774	1576 Tota	2	0	0	0	0	0	0	0	0	0	0	0	0	0	0.127745	0	0	0	0	0	0	20.6013	0	1.02196	4.12223	800	2.0777	0	0.041346	0.07589	2.19881	0.00387	2.19494	2.11905	0.07589	0.07589	0	2.12292	0.182	Central Agric	Central Agric	132270	Central Agric	3.2	3.2.1
1577	26.7	-21.9	30777	1577 Tota	2	0	0	0	0	0	0	0	0	0	0	0	0	0	1.47935	0	0	0	0	0	0	17.5957	0.240178	0.240178	0	800	1.77458	0.016342	0.009717	0	1.84546	0.044818	1.80064	1.80064	0	0	-99	1.84546	2.429	Central Agric	Central Agric	132270	Central Agric	3.2	3.2.1
1578	26.7	-21.7	30780	1578 Tota	2	0	0	0	0	0	0	0	0	0	0	0	0	0	0.510978	0	0	0	0	0	0.480356	33.7508	0	0.638723	1.86258	800	3.40387	0	0.025841	0.03429	3.48294	0.018936	3.464	3.42971	0.03429	0.037746	9.156	3.44519	0.449	Central Agric	Central Agric	132270	Central Agric	3.2	3.2.1
1579	26.7	-21.5	30783	1579 Tota	2	0	0	0	0	0	0	0	0	0.600445	0	0	0	0	0.247834	0	0	0	1.32098	0	0.127745	5.72839	0.255489	0.510979	0	800	0.577725	0.017384	0.020673	0	0.674262	0.05848	0.615781	0.615782	0	0.020378	100	0.653884	5.827	Central Agric	Central Agric	132270	Central Agric	3.2	3.2.1
1580	26.7	-21.3	30786	1580 Tota	2	0	0	0.120089	0	0	0	0	0	0	0	0	0	0	0	0	0	0	0	0	0	30.1587	0	0.480356	2.2994	800	3.04159	0	0.019434	0.042332	3.11552	0.012165	3.10336	3.06102	0.042332	0.042332	0	3.07319	0.396	Central Agric	Central Agric	132270	Central Agric	3.2	3.2.1
1581	26.7	-21.1	30789	1581 Tota	2	0	0	0	0	0	0	0	0	0	0	0	0	0	0	0	0	0	0	0	0	39.7702	0.255489	1.11908	12.2893	800	4.01093	0.017384	0.045275	0.226245	4.29984	0	4.29984	4.07359	0.226245	0.226245	0	4.07359	0	Central Agric	Central Agric	132270	Central Agric	3.2	3.2.1
1582	26.7	-20.9	30792	1582 Tota	2	0	0	0	0	0	0	0	0	0	0	0	0	0	0	0	0	0	0	0	0	8.68074	0	2.01341	4.28202	800	0.875477	0	0.081458	0.078832	1.03577	0	1.03577	0.956935	0.078832	0.078832	0	0.956935	0	Central Agric	Central Agric	132270	Central Agric	3.2	3.2.1
1583	26.7	-20.7	30795	1583 Tota	2	0	0	0	0	0	0	0	0	0.122343	0	0	0	0	0	0	0	0	0	0	0	12.704	0	1.3185	1.61073	800	1.28124	0	0.053344	0.029653	1.37047	0.006234	1.36424	1.33458	0.029653	0.029653	0	1.34082	0.465	Central Agric	Central Agric	132270	Central Agric	3.2	3.2.1
1584	26.7	-20.5	30798	1584 Tota	2	0	0	0	0	0	0	0	0	0.244687	0	0	0	0	0	0	0	0	0	0	0	11.1598	0	0.122343	0	800	1.12549	0	0.00495	0	1.14291	0.012467	1.13044	1.13044	0	0	-99	1.14291	1.091	Central Agric	Central Agric	132270	Central Agric	3.2	3.2.1
1585	26.7	-20.3	30811	1585 Tota	12	0	0	0	0	0	0	0	0	0	0	0	0	0	0	0	0	0	0	0	0	12.4034	0	0	0.671136	1006	0.995205	0	0	0.00983	1.00503	0	1.00503	0.995205	0.00983	0.00983	0	0.995205	0	Central Agric	Central Agric	132270	Central Agric	3.2	3.2.1
1586	26.7	-20.1	30905	1586 Tota	93	0	0	0	0	0	0	0	0	0	0	0	0	0	0	0	0	0	0	0	1.56677	345.316	0	0.50666	3.87914	1792	15.5498	0	0.009152	0.031886	15.7752	0.184366	15.5908	15.559	0.031886	0.036919	13.633	15.559	0	Central Agric	Central Agric	132270	Central Agric	3.2	3.2.1
1587	26.7	-19.9	30941	1587 Tota	35	0	0	0	0	0	0	0	0	0.504557	0	0	0	0	0	0	0	0	0	0	0	134.862	0	0	3.19191	875	12.4354	0	0	0.053726	13.3455	0.856311	12.4891	12.4354	0.053726	0.053726	0	12.4589	0.189
1612	26.9	-24.3	30943	1612 Tota	1	0	0	0	0	0	0	1.56718	0	5.30431	0	1.80829	0	0	0	2.16995	11.4525	0	0	0	0.241106	2.77271	0	0	0	400	0.559271	0	0	0	2.06646	1.50719	0.559271	0.559271	0	0.512613	100	1.55385	64.007
1613	26.9	-24.1	30948	1613 Tota	4	0	0	0	0	0.48221	0	0.241105	0.723316	2.16995	0	0.120553	0	0	0	0.241105	4.581	0	0	0.120553	0.602765	9.25019	0	1.16827	0	1600	0.466454	0	0.023633	0	0.647938	0.157851	0.490087	0.490087	0	0.05367	100	0.594268	17.531
1614	26.9	-23.9	30953	1614 Tota	4	0	0	0	0	0	0	1.62857	0	2.95151	0	0	0	0	0.125275	0	0	0	0	0	0	16.0805	0	18.0005	4.87461	1600	0.810881	0	0.364129	0.044871	1.34493	0.12505	1.21988	1.17501	0.044871	0.044871	0	1.30006	9.619	Kgalagadi Agric 1	Kgalagadi Agric 1	84989.3	Kgalagadi Agric 1	4.1	4.1.1
1615	26.9	-23.7	30967	1615 Tota	13	0	0	0	0	0	0	46.571	4.37792	22.3305	0	0	0	0	1.45443	10.6707	217.168	0	0	0.48481	5.8291	47.2707	0	0.48481	0	700	5.44844	0	0.022416	0	16.0721	10.6013	5.47085	5.47085	0	5.57027	100	10.5018	47.906	Tuli farms	Tuli farms	4344.63	Tuli	3.2	3.2.2
1616	26.9	-23.5	30971	1616 Tota	3	0	0	0	0	0	0	0	0	0	0	0	0	0	0	0	47.0265	0	0	0	0	14.95	0	1.55957	4.79869	450	2.68045	0	0.112172	0.157055	4.80804	1.85836	2.94968	2.79263	0.157055	2.01542	92.207	2.79263	0	Central Agric	Central Agric	132270	Central Agric	3.2	3.2.1
1617	26.9	-23.3	30973	1617 Tota	1	0	0	0	0	0	0	0	0	0	0	0	0	0	0	0	0	0	0	0	0	13.7962	0	2.39934	4.19885	400	2.78278	0	0.194144	0.154601	3.13152	0	3.13152	2.97692	0.154601	0.154601	0	2.97692	0	Central Agric	Central Agric	132270	Central Agric	3.2	3.2.1
1618	26.9	-23.1	30976	1618 Tota	2	0	0	0	0	0	0	0	0	0	0	0	0	0	0	0	0	0	0	0	0	9.35744	0	2.63928	5.99836	800	0.943724	0	0.106779	0.110429	1.16093	0	1.16093	1.0505	0.110429	0.110429	0	1.0505	0	Central Agric	Central Agric	132270	Central Agric	3.2	3.2.1
1619	26.9	-22.9	30979	1619 Tota	2	0	0	0	0	0	0	0	0	0	0	0	0	0	0	0	0	0	0	0	0	66.6398	0	1.24439	23.2311	800	6.72081	0	0.050345	0.427683	7.19884	0	7.19884	6.77116	0.427683	0.427683	0	6.77116	0	Central Agric	Central Agric	132270	Central Agric	3.2	3.2.1
1620	26.9	-22.7	30982	1620 Tota	2	0	0	0	0	0	0	0	0	0	0	0	0	0	0	0	0	0	0	0	0.646473	19.8704	0.121202	5.09877	5.30108	800	2.00398	0.008247	0.206284	0.097592	2.32076	0.004651	2.31611	2.21852	0.097592	0.102243	4.549	2.21852	0	Central Agric	Central Agric	132270	Central Agric	3.2	3.2.1
1621	26.9	-22.5	30985	1621 Tota	2	0	0	0	0	0	0	0	0	1.33323	0	0	0	0	0.517178	0	0	0	0	0.129295	1.03436	18.868	0	1.91514	2.30285	800	1.90289	0	0.077482	0.042395	2.11507	0.0923	2.02277	1.98038	0.042395	0.051097	17.03	2.06397	4.05	Central Agric	Central Agric	132270	Central Agric	3.2	3.2.1
1622	26.9	-22.3	30988	1622 Tota	2	0	0	0	0	0	0	0	0	0	0	0	0	0	0	0	0	0	0	0	0	40.765	0	6.25433	11.2076	800	4.11127	0	0.253036	0.206331	4.57064	0	4.57064	4.3643	0.206331	0.206331	0	4.3643	0	Central Agric	Central Agric	132270	Central Agric	3.2	3.2.1
1623	26.9	-22.1	30991	1623 Tota	2	0	0	0	0	0	0	0	0	0.622196	0	0	0	0	0	0	0	0	0	0	0.129295	6.49656	0.258589	4.32301	0	800	0.655196	0.017595	0.174899	0	0.880322	0.032632	0.84769	0.84769	0	0.00093	100	0.879392	3.605	Central Agric	Central Agric	132270	Central Agric	3.2	3.2.1
1624	26.9	-21.9	30997	1624 Tota	5	0	0	0	0	0	0	0	0	0	0	0	0	0	0	0	0	0	0	0	0	20.0531	0	1.0834	0.955658	800	2.02241	0	0.043832	0.017594	2.08383	0	2.08383	2.06624	0.017594	0.017594	0	2.06624	0	Central Agric	Central Agric	132270	Central Agric	3.2	3.2.1
1625	26.9	-21.7	31003	1625 Tota	5	0	0	0	0	0	0	0	0	0	0	0.127745	0	0	2.43887	0	0	0	0	0	0	32.2494	0	2.37742	0	800	3.25245	0	0.096185	0	3.42863	0.079997	3.34863	3.34863	0	0	-99	3.42863	2.333	Central Agric	Central Agric	132270	Central Agric	3.2	3.2.1
1626	26.9	-21.5	31009	1626 Tota	5	0	0	0	0	0	0	0	0	2.03906	0	0	0	0	2.43887	0	0	0	0	0	0.238915	29.089	0	0.255489	0	800	2.9337	0	0.010336	0	3.12354	0.179499	2.94404	2.94404	0	0.001719	100	3.12182	5.695	Central Agric	Central Agric	132270	Central Agric	3.2	3.2.1
1627	26.9	-21.3	31015	1627 Tota	5	0	0	0	0	0	0	0	0	0	0	0	0	0	0	0	0	0	0	0	0	25.4798	0	0.766467	8.84954	800	2.56971	0	0.031009	0.162919	2.76364	0	2.76364	2.60072	0.162919	0.162919	0	2.60072	0	Central Agric	Central Agric	132270	Central Agric	3.2	3.2.1
1628	26.9	-21.1	31021	1628 Tota	5	0	0	0	0	0	0	0	0	0.477829	0	0	0	0	0.127745	0	0	0	0	0	0.716745	9.82663	0	0	1.66068	800	0.991043	0	0	0.030573	1.05499	0.033373	1.02162	0.991043	0.030573	0.03573	14.433	1.01926	2.768	Central Agric	Central Agric	132270	Central Agric	3.2	3.2.1
1629	26.9	-20.9	31024	1629 Tota	2	0	0	0	0	0	0	0	0	0	0	0	0	0	0	0	0	0	0	0	0	1.95335	0	0	0	800	0.197001	0	0	0	0.197001	0	0.197001	0.197001	0	0	-99	0.197001	0	Central Agric	Central Agric	132270	Central Agric	3.2	3.2.1
1630	26.9	-20.7	31027	1630 Tota	2	0	0	0	0	0	0	0	0	0	0	0	0	0	0	0	0	0	0	0	0	5.4938	0	0.122084	3.66253	800	0.554065	0	0.004939	0.067427	0.626431	0	0.626431	0.559004	0.067427	0.067427	0	0.559004	0	Central Agric	Central Agric	132270	Central Agric	3.2	3.2.1
1631	26.9	-20.5	31030	1631 Tota	2	0	0	0	0	0	0	0	0	0	0	0	0	0	0	0	0	0	0	0	0	3.78461	0	0.122084	3.66253	800	0.381689	0	0.004939	0.067427	0.454055	0	0.454055	0.386628	0.067427	0.067427	0	0.386628	0	Central Agric	Central Agric	132270	Central Agric	3.2	3.2.1
1632	26.9	-20.3	31033	1632 Tota	2	0	0	0	0	0	0	0	0	0	0	0	0	0	0.268743	0	0	0	0	0	0	2.41869	2.55306	2.55306	0	800	0.243932	0.173714	0.103291	0	0.529078	0.008142	0.520936	0.520937	0	0	-99	0.529079	1.539	Central Agric	Central Agric	132270	Central Agric	3.2	3.2.1
1633	26.9	-20.1	31051	1633 Tota	17	0	0	0	0	0	0	0	0	1.72891	0	0	0	0	0	0	0	0	0	0	0	10.7858	0	0.403115	1.61246	1175	0.740615	0	0.011104	0.020211	0.831907	0.059976	0.771931	0.751719	0.020211	0.020211	0	0.811695	7.389	Central Agric	Central Agric	132270	Central Agric	3.2	3.2.1
1634	26.9	-19.9	31054	1634 Tota	2	0	0	0	0	0	0	0	0	0	0	0	0	0	0	0	0	0	0	0.572215	0	3.43329	0	0	0	50	5.54012	0	0	0	5.62939	0.089279	5.54012	5.54012	0	0.089279	100	5.54012	0
1662	27.1	-23.7	31063	1662 Tota	8	3.99986	0	3.43888	0	8.58983	0	51.9907	5.27075	6.78758	19.2107	0.969619	0	0	0	21.8915	31.6951	0	0	0	0	0	0	0	0	200	0	0	0	0	30.297	30.297	0	0	0	2.81813	100	27.4789	100
1663	27.1	-23.5	31066	1663 Tota	2	0	0	0	0	0	0	0	0	0	0	0	0	0	0	0	0	0	0	0	0	5.97073	0	4.40779	2.18341	800	0.602165	0	0.178329	0.040196	0.82069	0	0.82069	0.780494	0.040196	0.040196	0	0.780494	0	Tuli farms	Tuli farms	4344.63	Tuli	3.2	3.2.2
1664	27.1	-23.3	31069	1664 Tota	2	0	0	0	0	0	0	0	0	0	0	0	0	0	0	0	0	0	0	0	0	11.1133	0	0.835134	1.41369	800	1.12081	0	0.033788	0.026026	1.18062	0	1.18062	1.1546	0.026026	0.026026	0	1.1546	0	Central Agric	Central Agric	132270	Central Agric	3.2	3.2.1
1665	27.1	-23.1	31072	1665 Tota	2	0	0	0	0	0	0	0	0	0	0	0	0	0	0.242601	0	0	0	0	0.117808	0	33.9124	0	1.80903	28.9775	800	3.42016	0	0.073189	0.533474	4.03533	0.008499	4.02683	3.49335	0.533474	0.534623	0.215	3.5007	0.21	Central Agric	Central Agric	132270	Central Agric	3.2	3.2.1
1666	27.1	-22.9	31075	1666 Tota	2	0	0	0	0	0	0	0	0	0	0	0	0	0	0.132831	0	0	0	0	0	0	29.2219	0	1.51257	4.47958	800	2.94711	0	0.061195	0.082469	3.0948	0.004024	3.09078	3.00831	0.082469	0.082469	0	3.01233	0.134	Central Agric	Central Agric	132270	Central Agric	3.2	3.2.1
1667	27.1	-22.7	31078	1667 Tota	2	0	0	0	0	0	0	0	0	0	0	0	0	0	0	0	0	0	0	0	0	8.3348	0	6.49531	13.4454	800	0.840588	0	0.262785	0.24753	1.3509	0	1.3509	1.10337	0.24753	0.24753	0	1.10337	0	Central Agric	Central Agric	132270	Central Agric	3.2	3.2.1
1668	27.1	-22.5	31081	1668 Tota	2	0	0	0	0	0	0	0	0	0	0	0	0	0	0.242405	0	0	0	0	0	0	12.059	0	0.762101	3.54485	800	1.21618	0	0.030833	0.06526	1.31962	0.007344	1.31228	1.24702	0.06526	0.06526	0	1.25436	0.585	Central Agric	Central Agric	132270	Central Agric	3.2	3.2.1
1669	27.1	-22.3	31084	1669 Tota	2	0	0	0	0	0	0	0	0	0	0	0	0	0	0	0	0	0	0	0	0	19.0494	0	0.796989	4.35837	800	1.92119	0	0.032244	0.080237	2.03367	0	2.03367	1.95343	0.080237	0.080237	0	1.95343	0	Central Agric	Central Agric	132270	Central Agric	3.2	3.2.1
1670	27.1	-22.1	31087	1670 Tota	2	0	0	0	0	0	0	0	0	0	0	0	0	0	0	0	0	0	0	0	0	15.1472	0	0.363607	1.81804	800	1.52764	0	0.014711	0.03347	1.57582	0	1.57582	1.54235	0.03347	0.03347	0	1.54235	0	Central Agric	Central Agric	132270	Central Agric	3.2	3.2.1
1671	27.1	-21.9	31090	1671 Tota	2	0	0	0	0	0	0	0	0	0.300562	0	0	0	0	0.567914	0	0	0	0	0	0.122513	21.0117	0	1.20225	4.0075	800	2.11909	0	0.04864	0.073778	2.27491	0.033401	2.24151	2.16773	0.073778	0.074659	1.18	2.20025	1.478	Central Agric	Central Agric	132270	Central Agric	3.2	3.2.1
1672	27.1	-21.7	31093	1672 Tota	2	0	0	0	0	0	0	0	0	0	0	0	0	0	1.20281	0	0	0	0	0	0	20.5859	0.245027	0.645776	2.30431	800	2.07614	0.016672	0.026127	0.042422	2.1978	0.03644	2.16136	2.11894	0.042422	0.042422	0	2.15538	1.691	Central Agric	Central Agric	132270	Central Agric	3.2	3.2.1
1673	27.1	-21.5	31096	1673 Tota	2	0	0	0	0	0	0	0	0	0	0	0	0	0	0.2227	0	0	0	0	0	0.245027	13.3953	0	0.40075	0	800	1.35095	0	0.016213	0	1.37567	0.00851	1.36716	1.36716	0	0.001763	100	1.37391	0.491	Central Agric	Central Agric	132270	Central Agric	3.2	3.2.1
1674	27.1	-21.3	31099	1674 Tota	2	0	0	0	0	0	0	0	0	0.500937	0	0	0	0	0	0	0	0	0	0	0	16.3116	0	2.36097	6.15832	800	1.64507	0	0.095519	0.113374	1.87949	0.025523	1.85396	1.74059	0.113374	0.113374	0	1.76611	1.445	Central Agric	Central Agric	132270	Central Agric	3.2	3.2.1
1675	27.1	-21.1	31102	1675 Tota	2	0	0	0	0	0	0	0	0	0	0	0	0	0	0.122513	0	0	0	0	0	0	19.577	0	2.07129	6.74856	800	1.9744	0	0.083799	0.12424	2.18615	0.003712	2.18244	2.0582	0.12424	0.12424	0	2.06191	0.18	Central Agric	Central Agric	132270	Central Agric	3.2	3.2.1
1676	27.1	-20.9	31105	1676 Tota	2	0	0	0	0	0	0	0	0	0	0	0	0	0	0	0	0	0	0	0	0	31.5338	0	0.986161	19.3889	800	3.18027	0	0.039898	0.356949	3.57712	0	3.57712	3.22017	0.356949	0.356949	0	3.22017	0	Central Agric	Central Agric	132270	Central Agric	3.2	3.2.1
1677	27.1	-20.7	31108	1677 Tota	2	0	0	0	0	0	0	0	0	0	0	0	0	0	0	0	0	0	0	0	0	30.5853	0	2.71424	29.042	800	3.08461	0	0.109812	0.53466	3.72908	0	3.72908	3.19442	0.53466	0.53466	0	3.19442	0	Central Agric	Central Agric	132270	Central Agric	3.2	3.2.1
1678	27.1	-20.5	31111	1678 Tota	2	0	0	0	0	0	0	0	0	0	0	0	0	0	0	0	0	0	0	0	0	20.5745	0	0.858436	8.03026	800	2.075	0	0.03473	0.147836	2.25757	0	2.25757	2.10973	0.147836	0.147836	0	2.10973	0	Central Agric	Central Agric	132270	Central Agric	3.2	3.2.1
1679	27.1	-20.3	31114	1679 Tota	2	0	0	0	0	0	0	0	0	0	0	0	0	0	0	0	0	0	0	0	0	17.1601	0	1.11287	17.3535	800	1.73065	0	0.045024	0.319476	2.09515	0	2.09515	1.77567	0.319476	0.319476	0	1.77567	0	Central Agric	Central Agric	132270	Central Agric	3.2	3.2.1
1680	27.1	-20.1	31117	1680 Tota	2	0	0	0	0	0	0	0	0	0	0	0	0	0	0	0	0	0	0	0	0	6.74995	0	1.23652	0	800	0.680751	0	0.050027	0	0.730778	0	0.730778	0.730778	0	0	-99	0.730778	0	Central Agric	Central Agric	132270	Central Agric	3.2	3.2.1
1710	27.3	-23.5	31132	1710 Tota	14	0	0	0	0	0	0	0.900653	0	10.7453	0	0	0	0	1.22766	8.42421	32.9715	0	0	0	0	23.2551	0	0	0	350	5.3608	0	0	0	8.92169	3.5609	5.3608	5.3608	0	1.67522	100	7.24647	26.022
1711	27.3	-23.3	31145	1711 Tota	12	0	0	0	0	0	0	24.2234	0	0	0	0	0	0	0	0.81844	33.3502	0	0	0	0	128.184	0.405859	1.44828	9.63634	675	15.3218	0.032729	0.069445	0.210257	18.2253	2.59114	15.6342	15.4239	0.210257	1.08886	80.69	17.1365	9.993	Tuli farms	Tuli farms	4344.63	Tuli	3.2	3.2.2
1712	27.3	-23.1	31148	1712 Tota	2	0	0	0	0	0	0	0	0	0	0	0	0	0	0.473327	0	0	0	0	0	0	12.7798	0	1.30165	2.24831	800	1.28888	0	0.052662	0.041391	1.39728	0.01434	1.38294	1.34154	0.041391	0.041391	0	1.35589	1.058	Central Agric	Central Agric	132270	Central Agric	3.2	3.2.1
1713	27.3	-22.9	31151	1713 Tota	2	0	0	0	0	0	0	0	0	0	0	0	0	0	0	0	0	0	0	0	0	16.4352	0	1.46154	6.46459	800	1.65753	0	0.05913	0.119013	1.83568	0	1.83568	1.71666	0.119013	0.119013	0	1.71666	0	Central Agric	Central Agric	132270	Central Agric	3.2	3.2.1
1714	27.3	-22.7	31154	1714 Tota	2	0	0	0	0	0	0	0	0	0	0	0	0	0	0	0	0	0	0	0	0	9.57855	0	3.27957	18.0197	800	0.966024	0	0.132684	0.331741	1.43045	0	1.43045	1.09871	0.331741	0.331741	0	1.09871	0	Central Agric	Central Agric	132270	Central Agric	3.2	3.2.1
1715	27.3	-22.5	31157	1715 Tota	2	0	0	0	0	0	0	0	0	0	0	0	0	0	0	0	1.57563	0	0	0	0	18.722	0	2.43648	4.49693	800	1.88817	0	0.098574	0.082788	2.10456	0.035024	2.06953	1.98674	0.082788	0.117812	29.729	1.98674	0	Central Agric	Central Agric	132270	Central Agric	3.2	3.2.1
1716	27.3	-22.3	31160	1716 Tota	2	0	0	0	0	0	0	0	0	0.606012	0	0	0	0	0.606012	0	1.21202	0	0	0	0.121202	24.0403	0	1.58451	4.28295	800	2.42454	0	0.064106	0.078849	2.64454	0.07705	2.56749	2.48864	0.078849	0.106662	26.076	2.53788	1.94	Central Agric	Central Agric	132270	Central Agric	3.2	3.2.1
1717	27.3	-22.1	31163	1717 Tota	2	0	0	0	0	0	0	0	0	0	0	1.81804	0	0	0	0	0	0	0	0.121202	0	30.7082	0.48481	2.19941	17.8416	800	3.09701	0.032987	0.088983	0.328463	3.63558	0.088135	3.54745	3.21898	0.328463	0.329645	0.359	3.30594	2.63	Central Agric	Central Agric	132270	Central Agric	3.2	3.2.1
1718	27.3	-21.9	31166	1718 Tota	2	0	0	0	0	0	0	0	0	0	0	0	0	0	0	0	0	0	0	0	0.123635	20.409	0	1.17385	3.44582	800	2.0583	0	0.047491	0.063437	2.17012	0.000889	2.16923	2.10579	0.063437	0.064326	1.382	2.10579	0	Central Agric	Central Agric	132270	Central Agric	3.2	3.2.1
1719	27.3	-21.7	31169	1719 Tota	2	0	0	0	0	0	0	0	0	0	0	0	0	0	0	0	0	0	0	0	0.370905	14.5078	0	2.00007	3.46178	800	1.46315	0	0.080918	0.063731	1.61047	0.002668	1.6078	1.54407	0.063731	0.066399	4.018	1.54407	0	Central Agric	Central Agric	132270	Central Agric	3.2	3.2.1
1720	27.3	-21.5	31172	1720 Tota	2	0	0	0	0	0	0	0	0	0	0	0	0	0	0	0	0	0	0	0	0	32.1534	0	1.6757	4.48738	800	3.24277	0	0.067795	0.082612	3.39317	0	3.39317	3.31056	0.082612	0.082612	0	3.31056	0	Central Agric	Central Agric	132270	Central Agric	3.2	3.2.1
1721	27.3	-21.3	31175	1721 Tota	2	0	0	0	0	0	0	0	0	0.370905	0	0	0	0	0	0	0	0	0	0	0	22.8771	0	4.85828	8.94554	800	2.30722	0	0.196555	0.164687	2.68736	0.018898	2.66846	2.50377	0.164687	0.164687	0	2.52267	0.749	Central Agric	Central Agric	132270	Central Agric	3.2	3.2.1
1722	27.3	-21.1	31178	1722 Tota	2	0	0	0	0	0	0	0	0	0	0	0	0	0	0	0	0	0	0	0	0	27.7678	0	5.9783	25.9279	800	2.80046	0	0.241868	0.47733	3.51966	0	3.51966	3.04233	0.47733	0.47733	0	3.04233	0	Central Agric	Central Agric	132270	Central Agric	3.2	3.2.1
1723	27.3	-20.9	31181	1723 Tota	2	0	0	0	0	0	0	0	0	0	0	0	0	0	0	0	0	0	0	0	0	19.336	0	1.45856	23.2473	800	1.95009	0	0.05901	0.427981	2.43708	0	2.43708	2.0091	0.427981	0.427981	0	2.0091	0	Central Agric	Central Agric	132270	Central Agric	3.2	3.2.1
1724	27.3	-20.7	31184	1724 Tota	2	0	0	0	0	0	0	0	0	0	0	0	0	0	0	0	0	0	0	0	0	11.0956	0	0.364472	4.25555	800	1.11902	0	0.014746	0.078344	1.21211	0	1.21211	1.13376	0.078344	0.078344	0	1.13376	0	Central Agric	Central Agric	132270	Central Agric	3.2	3.2.1
1725	27.3	-20.5	31187	1725 Tota	2	0	0	0	0	0	0	0	0	0	0	0	0	0	0	0	0	0	0	0	0	7.32801	0	0	1.09951	800	0.73905	0	0	0.020242	0.759292	0	0.759292	0.73905	0.020242	0.020242	0	0.73905	0	Central Agric	Central Agric	132270	Central Agric	3.2	3.2.1
1757	27.5	-23.5	31190	1757 Tota	2	0	0	0	0	0	0	0	0	0	0	0	0	0	0	0	0	0	0	0	0	0	0	0	0	50	0	0	0	0	0	0	0	0	0	0	-99	0	-99
1758	27.5	-23.3	31206	1758 Tota	15	0	0	0	0	0	0	92.3037	0	28.0795	0.48481	14.2162	0	0	0	2.55489	115.444	0	0	1.52808	11.21	63.8934	0	0	9.66247	750	6.87342	0	0	0.189744	18.0395	10.9764	7.06316	6.87342	0.189744	3.02889	93.736	15.0106	54.21	Tuli farms	Tuli farms	4344.63	Tuli	3.2	3.2.2
1759	27.5	-23.1	31209	1759 Tota	2	0	0	0	0	0	0	0	0	0	0	0	0	0	0	0	1.83635	0	0	0	0	29.2204	0	17.9912	37.2025	800	2.94696	0	0.727881	0.684895	4.40056	0.040819	4.35974	3.67484	0.684895	0.725714	5.625	3.67484	0	Central Agric	Central Agric	132270	Central Agric	3.2	3.2.1
1760	27.5	-22.9	31212	1760 Tota	2	0	0	0	0	0	0	0	0	0	0	0	0	0	0	0	0	0	0	0	0	27.5854	0	9.89166	32.7499	800	2.78207	0	0.400193	0.602923	3.78518	0	3.78518	3.18226	0.602923	0.602923	0	3.18226	0	Central Agric	Central Agric	132270	Central Agric	3.2	3.2.1
1761	27.5	-22.7	31215	1761 Tota	2	0	0	0	0	0	0	0	0	0	0	0	0	0	0	0	0	0	0	0	0	7.40659	0	2.84556	5.49523	800	0.746975	0	0.115125	0.101167	0.963267	0	0.963267	0.8621	0.101167	0.101167	0	0.8621	0	Central Agric	Central Agric	132270	Central Agric	3.2	3.2.1
1762	27.5	-22.5	31218	1762 Tota	2	0	0	0	0	0	0	0	0	0	0	0	0	0	0	0	0	0	0	0	0	20.3288	0	4.27776	9.25165	800	2.05021	0	0.173068	0.170322	2.3936	0	2.3936	2.22328	0.170322	0.170322	0	2.22328	0	Central Agric	Central Agric	132270	Central Agric	3.2	3.2.1
1763	27.5	-22.3	31221	1763 Tota	2	0	0	0	0	0	0	0	0	1.04269	0	0	0	0	0	0	1.04269	0	0	0	0.521347	25.2989	0.260673	1.30337	2.38826	800	2.55147	0.017737	0.052731	0.043968	2.74596	0.080055	2.6659	2.62194	0.043968	0.070896	37.982	2.67506	1.986	Central Agric	Central Agric	132270	Central Agric	3.2	3.2.1
1764	27.5	-22.1	31224	1764 Tota	2	0	0	0	0	0	0	0	0	1.4985	0	0	0	0	2.86741	0	6.25615	0	0	0	0.39101	10.989	0.597064	0.597065	0	800	1.10827	0.040625	0.024156	0	1.47815	0.305099	1.17305	1.17305	0	0.141878	100	1.33627	12.215	Central Agric	Central Agric	132270	Central Agric	3.2	3.2.1
1765	27.5	-21.9	31227	1765 Tota	2	0	0	0	0	0	0	0	0	0.263037	0	0	0	0	0	0	0	0	0	0	0	18.5434	0	0.2975	3.16066	800	1.87016	0	0.012036	0.058188	1.95378	0.013402	1.94038	1.88219	0.058188	0.058188	0	1.89559	0.707	Central Agric	Central Agric	132270	Central Agric	3.2	3.2.1
1766	27.5	-21.7	31230	1766 Tota	2	0	0	0	0	0	0	0	0	0	0	0	0	0	0.198333	0	0	0	0	0	0	32.4682	0	0.099167	7.05206	800	3.27451	0	0.004012	0.129828	3.54947	0.141123	3.40835	3.27852	0.129828	0.129828	0	3.28453	0.183	Central Agric	Central Agric	132270	Central Agric	3.2	3.2.1
1767	27.5	-21.5	31233	1767 Tota	2	0	0	0	0	0	0	0	0	0	0	0	0	0	0	0	0.495833	0	0	0	0	35.3842	0	7.48109	30.1895	800	3.56859	0	0.302667	0.555786	4.43807	0.011022	4.42704	3.87126	0.555786	0.566808	1.945	3.87126	0	Central Agric	Central Agric	132270	Central Agric	3.2	3.2.1
1768	27.5	-21.3	31236	1768 Tota	2	0	0	0	0	0	0	0	0	0	0	0	0	0	0	0	0	0	0	0	0.263037	48.8145	0	1.41646	0	800	4.92308	0	0.057307	0	4.98228	0.001892	4.98039	4.98039	0	0.001892	100	4.98039	0	Central Agric	Central Agric	132270	Central Agric	3.2	3.2.1
1769	27.5	-21.1	31239	1769 Tota	2	0	0	0	0	0	0	0	0	0	0	0	0	0	0	0	0	0	0	0	0	3.88718	0	0.659703	0.396666	800	0.392033	0	0.02669	0.007303	0.426026	0	0.426026	0.418723	0.007303	0.007303	0	0.418723	0	Central Agric	Central Agric	132270	Central Agric	3.2	3.2.1
1770	27.5	-20.9	31242	1770 Tota	2	0	0	0	0	0	0	0	0	0.120916	0	0	0	0	0	0	5.07365	0	0	0	0	17.502	0	1.19954	0	800	1.76513	0	0.048531	0	1.9326	0.11894	1.81366	1.81366	0	0.11278	100	1.81982	0.339	Central Agric	Central Agric	132270	Central Agric	3.2	3.2.1
1771	27.5	-20.7	31245	1771 Tota	2	0	0	0	0	0	0	0	0	0	0	0	0	0	0	0	0	0	0	0	0	17.2198	0	3.139	16.5491	800	1.73667	0	0.126997	0.304667	2.16833	0	2.16833	1.86366	0.304667	0.304667	0	1.86366	0	Central Agric	Central Agric	132270	Central Agric	3.2	3.2.1
1772	27.5	-20.5	31248	1772 Tota	2	0	0	0	0	0	0	0	0	0	0	0	0	0	0	0	0	0	0	0	0	36.4925	0.839681	2.41639	14.7017	800	3.68037	0.057133	0.097761	0.270657	4.10592	0	4.10592	3.83527	0.270657	0.270657	0	3.83527	0	Central Agric	Central Agric	132270	Central Agric	3.2	3.2.1
1805	27.7	-23.3	31255	1805 Tota	6	0	0	0	0	0	0	36.6315	0.510978	3.34084	0	0	0	0	0	0	40.2083	0	0	0	0	0	0	0	0	150	0	0	0	0	17.3312	17.3312	0	0	0	4.76677	100	12.5644	100
1806	27.7	-23.1	31258	1806 Tota	2	0	0	0	0	0	0	0	0	0	0	0	0	0	0	0	0	0	0	0	0	0	0	0	0	800	0	0	0	0	0	0	0	0	0	0	-99	0	-99	Tuli farms	Tuli farms	4344.63	Tuli	3.2	3.2.2
1807	27.7	-22.9	31261	1807 Tota	2	0	0	0	0	0	0	0	0	0	0	0	0	0	0.198552	0	0	0	0	0	0	38.1265	0	6.42135	4.69237	800	3.84517	0	0.259793	0.086386	4.19736	0.006015	4.19135	4.10496	0.086386	0.086386	0	4.11097	0.146	Central Agric	Central Agric	132270	Central Agric	3.2	3.2.1
1808	27.7	-22.7	31264	1808 Tota	2	0	0	0	0	0	0	0	0	0	0	0	0	0	0	0	0	0	0	0	0	12.5678	0	4.30729	5.70864	800	1.2675	0	0.174263	0.105096	1.54686	0	1.54686	1.44177	0.105096	0.105096	0	1.44177	0	Central Agric	Central Agric	132270	Central Agric	3.2	3.2.1
1809	27.7	-22.5	31267	1809 Tota	2	0	0	0	0	0	0	0	0	0	0	0	0	0	0	0	0	0	0	0	0	53.9256	0	4.08809	14.9218	800	5.43855	0	0.165395	0.274708	5.87865	0	5.87865	5.60394	0.274708	0.274708	0	5.60394	0	Central Agric	Central Agric	132270	Central Agric	3.2	3.2.1
1810	27.7	-22.3	31270	1810 Tota	2	0	0	0	0	0	0	0	0	0	0	0	0	0	0	0	0.131411	0	0	0	0	60.0026	0	4.7394	13.4177	800	6.05143	0	0.191745	0.247019	6.49312	0.002921	6.4902	6.24318	0.247019	0.24994	1.169	6.24318	0	Central Agric	Central Agric	132270	Central Agric	3.2	3.2.1
1811	27.7	-22.1	31274	1811 Tota	3	0	0	0	0	0	0	0	0	0.198552	0	0	0	0	0.919875	0	0	0	0.099276	0	0.099276	21.7512	0	1.41626	2.62821	1200	1.46244	0	0.038199	0.032257	1.55967	0.026774	1.5329	1.50064	0.032257	0.033708	4.305	1.52597	1.659	Central Agric	Central Agric	132270	Central Agric	3.2	3.2.1
1812	27.7	-21.9	31278	1812 Tota	3	0	0	0	0	0	0	0	0	0	0	0	0	0	0	0	0	0	0	0	0.133931	29.3119	0	13.1947	37.09	1200	1.97079	0	0.355883	0.455216	2.78253	0.000642	2.78189	2.32668	0.455216	0.455858	0.141	2.32668	0	Central Agric	Central Agric	132270	Central Agric	3.2	3.2.1
1813	27.7	-21.7	31282	1813 Tota	3	0	0	0	0	0	0	0	0	0.267863	0	0	0	0	0	0	0	0	0	0	0.133931	29.0182	0	3.15696	20.1338	1200	1.95105	0	0.085149	0.247108	2.29305	0.009741	2.2833	2.0362	0.247108	0.24775	0.259	2.04529	0.445	Central Agric	Central Agric	132270	Central Agric	3.2	3.2.1
1814	27.7	-21.5	31286	1814 Tota	3	0	0	0	0	0	0	0	0	0.20422	0	0	0	0	0	0	0.096714	0	10.7145	0	0	22.0988	0	0.739945	2.67863	1200	1.48582	0	0.019958	0.032876	1.65224	0.113593	1.53865	1.50577	0.032876	0.139532	76.438	1.51271	0.459	Central Agric	Central Agric	132270	Central Agric	3.2	3.2.1
1815	27.7	-21.3	31290	1815 Tota	3	0	0	0	0	0	0	1.73587	0	3.22764	0	0	0	0	0	0	0.408439	0	0	0	0.133931	3.58752	0	0.096714	0	1200	0.241208	0	0.002609	0	0.428307	0.184491	0.243816	0.243817	0	0.006695	100	0.421613	42.17	Central Agric	Central Agric	132270	Central Agric	3.2	3.2.1
1816	27.7	-21.1	31294	1816 Tota	3	0	0	0	0	0	0	0	0	0	0	0	0	0	0	0	0	0	0	0	0	17.0772	0	7.92329	9.80317	1200	1.14819	0	0.213705	0.120317	1.48221	0	1.48221	1.36189	0.120317	0.120317	0	1.36189	0	Central Agric	Central Agric	132270	Central Agric	3.2	3.2.1
1817	27.7	-20.9	31297	1817 Tota	2	0	0	0	0	0	0	0	0	0	0	0	0	0	0	0	0	0	0	0	0	24.3923	0	9.39558	18.1845	800	2.46003	0	0.380123	0.334774	3.17493	0	3.17493	2.84015	0.334774	0.334774	0	2.84015	0
1818	27.7	-20.7	31300	1818 Tota	2	0	0	0	0	0	0	0	0	0	0	0	0	0	0	0	0	0	0	0	0	15.8683	0	9.52634	18.3921	800	1.60036	0	0.385413	0.338598	2.32437	0	2.32437	1.98577	0.338598	0.338598	0	1.98577	0	Central Agric	Central Agric	132270	Central Agric	3.2	3.2.1
1819	27.7	-20.5	31303	1819 Tota	2	0	0	0	0	0	0	0	0	0	0	0	0	0	0	0	0	0	0	0	0	14.6212	0	1.35088	1.33742	800	1.47459	0	0.054653	0.024622	1.55387	0	1.55387	1.52924	0.024622	0.024622	0	1.52924	0	Central Agric	Central Agric	132270	Central Agric	3.2	3.2.1
1853	27.9	-23.1	31321	1853 Tota	17	0	0	0	0	0.993726	0	116.867	0	13.9003	0	0	0	0	8.06961	9.65213	77.0159	0	0	0.993726	4.04548	17.8871	0	0	0	425	3.39569	0	0	0	21.9728	18.5771	3.39569	3.39569	0	3.29551	100	18.6772	81.819
1854	27.9	-22.9	31324	1854 Tota	2	0	0	0	0	0	0	0	0	0	0	0	0	0	0	0	0	0	0	0	0	3.98869	0	0	1.94316	800	0.402271	0	0	0.035773	0.438044	0	0.438044	0.402271	0.035773	0.035773	0	0.402271	0	Tuli farms	Tuli farms	4344.63	Tuli	3.2	3.2.2
1855	27.9	-22.7	31327	1855 Tota	2	0	0	0	0	0	0	0	0	0	0	0	0	0	0.102361	0	0	0	0	0	0.129544	49.5232	0	3.45946	7.77265	800	4.99456	0	0.139962	0.143094	5.28165	0.004033	5.27761	5.13452	0.143094	0.144026	0.647	5.13762	0.06	Central Agric	Central Agric	132270	Central Agric	3.2	3.2.1
1856	27.9	-22.5	31330	1856 Tota	2	0	0	0	0	0	0	0	0	0	0	0	0	0	0	0	0	0	0	0	0.388632	15.3826	0	1.36425	0	800	1.55138	0	0.055194	0	1.60937	0.002796	1.60657	1.60657	0	0.002796	100	1.60657	0	Central Agric	Central Agric	132270	Central Agric	3.2	3.2.1
1857	27.9	-22.3	31333	1857 Tota	2	0	0	0	0	0	0	0	0	0	0	0	0	0	0	0	0	0	0	0	0	20.0398	0	2.30461	7.09476	800	2.02107	0	0.093239	0.130614	2.24493	0	2.24493	2.11431	0.130614	0.130614	0	2.11431	0	Central Agric	Central Agric	132270	Central Agric	3.2	3.2.1
1858	27.9	-22.1	31337	1858 Tota	3	0	0	0	0	0	0	0	0	0	0	0	0	0	0	0	0	0	0	0	0	30.8867	0	2.53014	24.2332	1200	2.07667	0	0.068242	0.297421	2.44234	0	2.44234	2.14492	0.297421	0.297421	0	2.14492	0	Central Agric	Central Agric	132270	Central Agric	3.2	3.2.1
1859	27.9	-21.9	31341	1859 Tota	3	0	0	0	0	0	0	0	0	0	0	0	0	0	0	0	0	0	0	0	0.254125	30.9238	0	6.64152	25.6302	1200	2.07917	0	0.179134	0.314567	2.57409	0.001219	2.57287	2.2583	0.314567	0.315786	0.386	2.2583	0	Central Agric	Central Agric	132270	Central Agric	3.2	3.2.1
1860	27.9	-21.7	31345	1860 Tota	3	0	0	0	0	0	0	0	0	0	0	0	0	0	0	0	0	0	0	0	0	17.346	0	0.92519	21.6678	1200	1.16626	0	0.024954	0.265935	1.45715	0	1.45715	1.19121	0.265935	0.265935	0	1.19121	0	Central Agric	Central Agric	132270	Central Agric	3.2	3.2.1
1861	27.9	-21.5	31349	1861 Tota	3	0	0	0	0	0	0	0	0	0.087415	0	0	0	0	0	0	2.67795	0	0	0	0.381187	53.7233	0	1.03483	2.92244	1200	3.6121	0	0.027911	0.035868	3.72036	0.044482	3.67588	3.64001	0.035868	0.077381	53.648	3.64298	0.081	Central Agric	Central Agric	132270	Central Agric	3.2	3.2.1
1862	27.9	-21.3	31353	1862 Tota	3	0	0	0	0	0	0	0	0	0	0	0	0	0	0	0	0	0	0	0	0	16.6376	0	4.33156	11.0036	1200	1.11863	0	0.11683	0.13505	1.37051	0	1.37051	1.23546	0.13505	0.13505	0	1.23546	0
1901	28.1	-22.9	31370	1901 Tota	16	0	0	0	0	0	0	16.0042	0	6.68827	27.4012	0	0	0	0	7.54227	64.0537	0	3.72768	0	0.946654	25.3582	0	1.91032	17.5336	400	5.11489	0	0.154574	0.645583	14.5651	8.65007	5.91505	5.26946	0.645583	3.61666	82.15	10.9484	51.87
1902	28.1	-22.7	31409	1902 Tota	38	0	0	0	0	0	0	13.8886	0	13.405	15.6401	0	0	0	0	6.07236	99.2242	0	0	0	6.73593	264.842	0	2.83088	5.2066	950	22.4927	0	0.096447	0.080718	26.6131	3.94321	22.6699	22.5891	0.080718	1.97888	95.921	24.6342	8.302	Tuli farms	Tuli farms	4344.63	Tuli	3.2	3.2.2
1903	28.1	-22.5	31415	1903 Tota	5	0	0	0	0	0	0	0	0	1.80889	0	0	0	0	2.31254	0	0	0	0	0.101036	0.256949	35.2584	0	4.86588	0	875	3.25112	0	0.179988	0	3.58202	0.150912	3.43111	3.43111	0	0.002591	100	3.57943	4.144	Central Agric	Central Agric	132270	Central Agric	3.2	3.2.1
1904	28.1	-22.3	31418	1904 Tota	2	0	0	0	0	0	0	0	0	0	0	0	0	0	0	0	0.707252	0	0	0.128475	0.357985	25.0079	0	0.303108	0	800	2.52212	0	0.012263	0	2.55394	0.019549	2.53438	2.53438	0	0.019549	100	2.53438	0	Central Agric	Central Agric	132270	Central Agric	3.2	3.2.1
1905	28.1	-22.1	31422	1905 Tota	3	0	0	0	0	0	0	0	0	0.202072	0	0	0	0	0	0	0	0	0	0.202072	0	5.07539	0	0.614935	13.9776	1200	0.341245	0	0.016586	0.171551	0.537559	0.008178	0.529381	0.357831	0.171551	0.172865	0.76	0.364695	1.882	Central Agric	Central Agric	132270	Central Agric	3.2	3.2.1
1906	28.1	-21.9	31426	1906 Tota	3	0	0	0	0	0	0	0	0	0	0	0	0	0	0	0	0	0	0	0	0	14.602	0	5.68102	15.1089	1200	0.98177	0	0.153227	0.185436	1.32043	0	1.32043	1.135	0.185436	0.185436	0	1.135	0	Central Agric	Central Agric	132270	Central Agric	3.2	3.2.1
1907	28.1	-21.7	31430	1907 Tota	3	0	0	0	0	0	0	0	0	0	0	0	0	0	0	0	0.091335	0	0	0.091335	0	39.3552	0	0.382328	7.91162	1200	2.64605	0	0.010312	0.097102	2.75541	0.001947	2.75347	2.65637	0.097102	0.099049	1.966	2.65637	0	Central Agric	Central Agric	132270	Central Agric	3.2	3.2.1
1908	28.1	-21.5	31434	1908 Tota	3	0	0	0	0	0	0	0	0	0	0	0	0	0	0	0	0	0	0	0	0	0.091335	0	0	0	1200	0.006141	0	0	0	0.006141	0	0.006141	0.006141	0	0	-99	0.006141	0
1949	28.3	-22.7	31449	1949 Tota	14	0	0	0	0	0	0	19.4794	13.1014	20.0886	9.07257	0	0	0	2.96216	1.19104	27.7535	0	0	0	0	7.69543	0	0	0	350	1.77396	0	0	0	11.1462	9.37222	1.77396	1.77396	0	1.4101	100	9.69447	81.701
1950	28.3	-22.5	31461	1950 Tota	11	0	0	0	0	0	0	7.19853	0	14.9717	0	0	0	0	0	0	35.1138	0	0.270864	0	0.135432	55.9165	0	7.01015	7.51463	1025	4.40143	0	0.221358	0.107976	6.27013	1.53936	4.73077	4.62279	0.107976	0.721042	85.025	5.54909	16.693	Tuli farms	Tuli farms	4344.63	Tuli	3.2	3.2.2
1951	28.3	-22.3	31464	1951 Tota	2	0	0	0	0	0	0	0	0	0	0	0	0	0	0.406296	0	0	0	0	0	0.270864	33.6366	0	7.73693	7.21497	800	3.39235	0	0.313018	0.132827	3.85245	0.014258	3.83819	3.70537	0.132827	0.134776	1.446	3.71767	0.331	Central Agric	Central Agric	132270	Central Agric	3.2	3.2.1
1952	28.3	-22.1	31468	1952 Tota	3	0	0	0	0	0	0	0	0	0.201922	0	0	0	0	0	0	0	0	0	0.201922	0.642689	41.8931	0.406296	15.3113	7.0155	1200	2.81669	0.01843	0.412973	0.086103	3.34545	0.011254	3.33419	3.24809	0.086103	0.090498	4.856	3.25495	0.211	Central Agric	Central Agric	132270	Central Agric	3.2	3.2.1
1953	28.3	-21.9	31472	1953 Tota	3	0	0	0	0	0	0	0	0	0	0	0	0	0	0	0	0	0	0	0	0	49.086	0.098364	15.9673	43.0134	1200	3.30031	0.004462	0.430665	0.527915	4.26335	0	4.26335	3.73543	0.527915	0.527915	0	3.73543	0	Central Agric	Central Agric	132270	Central Agric	3.2	3.2.1
1954	28.3	-21.7	31476	1954 Tota	3	0	0	0	0	0	0	0	0	0.49182	0	0	0	0	0.295092	0	0.688548	0	0	0.128306	0	31.0094	0	1.34606	3.04908	1200	2.08492	0	0.036306	0.037422	2.19236	0.033704	2.15865	2.12123	0.037422	0.04846	22.778	2.1439	1.057	Central Agric	Central Agric	132270	Central Agric	3.2	3.2.1
1955	28.3	-21.5	31478	1955 Tota	1	0	0	0	0	0	0	0	0	0	0	0	0	0	0	0	0	0	0	0	0	0	0	0	0	400	0	0	0	0	0	0	0	0	0	0	-99	0	-99
1997	28.5	-22.5	31527	1997 Tota	48	3.02891	0	0.593965	0	11.9575	0	4.72081	5.31402	50.6027	4.65509	5.93965	0	0	0	17.1427	162.837	0	0	0.589855	0	257.766	0	36.5007	7.3454	1200	17.331	0	0.984489	0.090152	24.4745	6.06883	18.4056	18.3155	0.090152	2.50706	96.404	21.9674	16.624	Tuli farms	Tuli farms	4344.63	Tuli	3.2	3.2.2
1998	28.5	-22.3	31531	1998 Tota	3	0	0	0	0	0	0	0	0	0	0	0	0	0	0	0	0.723044	0	0	0	0	15.4399	0	4.51238	5.34166	825	1.50997	0	0.177028	0.09536	1.79795	0.015585	1.78236	1.687	0.09536	0.110945	14.048	1.687	0	Central Agric	Central Agric	132270	Central Agric	3.2	3.2.1
1999	28.5	-22.1	31535	1999 Tota	3	0	0	0	0	0	0	0	0	0	0	0	0	0	0.206584	0	0	0	0	0.103292	0.309876	29.5267	0.103292	4.79717	7.26585	1200	1.98524	0.004685	0.129388	0.089176	2.21482	0.00633	2.20849	2.11931	0.089176	0.091334	2.363	2.12348	0.196	Central Agric	Central Agric	132270	Central Agric	3.2	3.2.1
2000	28.5	-21.9	31539	2000 Tota	3	0	0	0	0	0	0	0	0	0	0	0	0	0	0.451693	0	0	0	0	0	0	28.9693	0	7.38829	15.7166	1200	1.94776	0	0.199275	0.192894	2.34905	0.009123	2.33993	2.14703	0.192894	0.192894	0	2.15616	0.423	Central Agric	Central Agric	132270	Central Agric	3.2	3.2.1
2001	28.5	-21.7	31543	2001 Tota	3	0	0	0	0	0	0	0	0	0	0	0	0	0	0	0	0	0	0	0	0	42.7287	0	0.199659	9.43494	1200	2.87288	0	0.005385	0.115798	2.99406	0	2.99406	2.87826	0.115798	0.115798	0	2.87826	0	Central Agric	Central Agric	132270	Central Agric	3.2	3.2.1
2044	28.7	-22.5	31583	2044 Tota	39	0	0	6.09469	0	16.2279	0	21.6826	0.507891	13.3963	0.614123	7.36948	0	0	1.22825	1.7874	96.0429	0	0	0	2.10751	42.0137	0	0	0	975	3.47667	0	0	0	11.0373	7.56062	3.47667	3.47667	0	1.76414	100	6.89788	49.598	Tuli farms	Tuli farms	4344.63	Tuli	3.2	3.2.2
2045	28.7	-22.3	31593	2045 Tota	9	0	0	0	0	6.1101	0	0.606339	0	3.47537	0	0	0	0	0	2.42536	1.20006	0	0	0	0.103133	50.0088	0	5.04403	3.81377	975	4.13828	0	0.167442	0.057609	6.64947	2.28615	4.36333	4.30572	0.057609	0.080105	28.083	4.86567	11.508	Central Agric	Central Agric	132270	Central Agric	3.2	3.2.1
2046	28.7	-22.1	31597	2046 Tota	3	0	0	0	0	0	0	0	0	0	0	0	0	0	0.266679	0	0	0	0	0	0.13334	12.0653	0	7.8213	38.3423	1200	0.811213	0	0.210954	0.470585	1.49878	0.006026	1.49275	1.02217	0.470585	0.471225	0.136	1.02755	0.524	Central Agric	Central Agric	132270	Central Agric	3.2	3.2.1
2047	28.7	-21.9	31601	2047 Tota	3	0	0	0	0	0	0	0	0	0	0	0	0	0	0.126576	0	0	0	0	0	0.315603	23.0264	0	12.6478	39.2307	1200	1.54818	0	0.341133	0.481489	2.37488	0.00407	2.37081	1.88932	0.481489	0.483003	0.313	1.89187	0.135	Central Agric	Central Agric	132270	Central Agric	3.2	3.2.1
2048	28.7	-21.7	31605	2048 Tota	3	0	0	0	0	0	0	0	0	0	0	0	0	0	0	0	0	0	0	0.105201	0	6.61014	0	3.9767	22.0696	1200	0.444434	0	0.107259	0.270866	0.823243	0.000684	0.822559	0.551693	0.270866	0.27155	0.252	0.551693	0	Central Agric	Central Agric	132270	Central Agric	3.2	3.2.1
2091	28.9	-22.5	31682	2091 Tota	76	0	0	0	0	14.2291	0	0	0	6.44115	0	0	0	0	0	2.36373	44.0762	0	0	0	0	0	0	0.989707	0	861	0	0	0.037193	0	2.2002	2.16301	0.037193	0.037193	0	0.91006	100	1.29014	97.117
2092	28.9	-22.3	31875	2092 Tota	192	0	0	54.1748	0	68.5517	0	91.4488	0	69.033	26.737	0	0	0	38.1213	25.4789	446.611	0	0	0	2.36373	159.891	0	4.72747	81.0371	1370	9.41743	0	0.111699	0.871276	54.2854	43.885	10.4004	9.52913	0.871276	6.67896	86.955	22.4544	57.562	Tuli farms	Tuli farms	4344.63	Tuli	3.2	3.2.2
2093	28.9	-22.1	31974	2093 Tota	98	5.66951	0	1.54944	0	177.581	0	143.657	0	1.54944	0	0	0	0	24.1484	3.90623	649.978	0	0	0	0	121.813	0	22.9648	287.557	1197	8.20791	0	0.620746	3.53693	54.5693	42.2037	12.3656	8.82866	3.53693	13.1899	73.184	23.9535	63.143	Central Agric	Central Agric	132270	Central Agric	3.2	3.2.1
2094	28.9	-21.9	32023	2094 Tota	48	0	0	0	0	0	0	0	0	0.510152	0	0	0	0	18.3688	0	3.81299	0	0	0	0.523806	490.461	1.04204	79.5595	196.648	1200	32.9762	0.047268	2.14586	2.41351	38.0302	0.447344	37.5829	35.1694	2.41351	2.47253	2.387	35.5577	1.092	Central Agric	Central Agric	132270	Central Agric	3.2	3.2.1
2095	28.9	-21.7	32033	2095 Tota	9	0	0	0	0	0	0	0	0	0	0	0	0	0	0	0	0.488337	0	0	0	0	49.2202	0	7.58334	0	225	17.6498	0	1.09086	0	18.7792	0.038596	18.7406	18.7406	0	0.038596	100	18.7406	0
2139	29.1	-22.3	32102	2139 Tota	68	0	0	0	0	3.63305	0	0	0	2.74848	1.54394	0	0	0	7.59691	5.91587	100.206	0	0	0	1.22861	10.6862	0	0	13.5147	586	1.47065	0	0	0.339514	30.4801	28.67	1.81017	1.47065	0.339514	3.39108	89.988	2.59933	43.422
2140	29.1	-22.1	32360	2140 Tota	257	51.4597	0	277.36	0	256.686	0	312.195	0	58.9359	0	0	0	0	36.8691	17.877	1496.97	0	0	0	6.08883	0	0	0	0	1112	0	0	0	0	142.971	142.971	0	0	0	23.9776	100	56.0613	100	Tuli GR	Tuli GR	686.46	Tuli Conservation Zone	3.3	3.3.1
2141	29.1	-21.9	32384	2141 Tota	23	1.54731	0	0	0	43.0169	0	6.34839	0	0	0	0	0	0	0.782019	0	14.6501	0	0	0	0	17.4804	0	13.1117	0	414	3.40732	0	1.02526	0	12.0358	7.6032	4.43258	4.43258	0	0.629397	100	11.4064	61.139	Tuli GR	Tuli GR	686.46	Tuli Conservation Zone	3.3	3.3.1
2142	29.1	-21.7	32388	2142 Tota	3	0	0	0	0	0	0	0	0	0	0	0	0	0	0	0	0	0	0	0	0	1.61073	0	0	0	75	1.73276	0	0	0	1.73276	0	1.73276	1.73276	0	0	-99	1.73276	0
2186	29.3	-22.3	32395	2186 Tota	6	0	0	0	0	0	0	0	0	0	0	0	0	0	0	0	0	0	0	0	0	0	0	0	0	17	0	0	0	0	0	0	0	0	0	0	-99	0	-99
2187	29.3	-22.1	32571	2187 Tota	175	18.6142	0	53.8737	0	101.087	0	686.26	0	64.1253	0	0	0	0	80.2933	0.190611	1117.09	0	0	0	5.98402	131.656	0	29.6632	11.2624	884	12.02	0	1.08641	0.187697	204.704	191.41	13.2941	13.1064	0.187697	22.7054	99.173	69.118	81.038	Tuli GR	Tuli GR	686.46	Tuli Conservation Zone	3.3	3.3.1
